# Supplementary material for: Evolution of RAD- and DIV-Like Genes in Plants
Source: Int J Mol Sci. 2017 Sep 13;18(9):1961. doi: 10.3390/ijms18091961 (PMC5618610; doi:10.3390/ijms18091961)
Supplement: Supplementary file 1 [file ijms-18-01961-s001.zip]

Archive with 3 entries (3 files):
- ijms-223486 supplementary - Figures.pdf
- ijms-223486 supplementary - Table S1.xlsx
- ijms-223486 supplementary - Table S2.xlsx
