# Supplementary material for: Evolution of RAD- and DIV-Like Genes in Plants
Source: Int J Mol Sci. 2017 Sep 13;18(9):1961. doi: 10.3390/ijms18091961 (PMC5618610; doi:10.3390/ijms18091961)
Supplement: Supplementary file 1 [file ijms-18-01961-s001.zip › ijms-223486 supplementary - Table S1.xlsx]

## Sheet: Sheet1
Table S1. Accession information of I-box-like genes
Taxa	Families	Sequence ID in this study	Clades on phylogeny	Accession numbers in databases	Databases	Sequence ID in databases	Orders
Acathocalyx albus	Caprifoliaceae	Acanthocalyx_albus_RAD3	RAD2	JX123727	Paper/Genebank	Acanthocalyx_albus_RAD2A	Dipsacales
Acathocalyx albus	Caprifoliaceae	Acanthocalyx_albus_RAD4	RAD2	JX123728	Paper/Genebank	Acanthocalyx_albus_RAD2B	Dipsacales
Acathocalyx albus	Caprifoliaceae	Acanthocalyx_albus_RAD1	RAD1/RAD3	JX123730	Paper/Genebank	Acanthocalyx_albus_RAD1A	Dipsacales
Acathocalyx albus	Caprifoliaceae	Acanthocalyx_albus_RAD2	RAD1/RAD3	JX123729	Paper/Genebank	Acanthocalyx_albus_RAD1B	Dipsacales
Acathocalyx albus	Caprifoliaceae	Acanthocalyx_albus_RAD5	RAD1/RAD3	JX123721	Paper/Genebank	Acanthocalyx_albus_RAD3	Dipsacales
Antirrhinum majus	Plantaginaceae	Antirrhinum_majus_RAD	RAD2	AY954971	Genebank	Antirrhinum_majus_RADIALIS_RAD	Lamiales
Antirrhinum majus	Plantaginaceae	Antirrhinum_majus_RL1	RAD1/RAD3	Paper	Paper	Antirrhinum_majus_RL1	Lamiales
Antirrhinum majus	Plantaginaceae	Antirrhinum_majus_RL2	RAD1/RAD3	DQ375230	Genebank	Antirrhinum_majus_RL2	Lamiales
Antirrhinum majus	Plantaginaceae	Antirrhinum_majus_RL3	RAD1/RAD3	DQ375229	Genebank	Antirrhinum_majus_RL3	Lamiales
Antirrhinum majus	Plantaginaceae	Antirrhinum_majus_RL4	RAD1/RAD3	DQ375228	Genebank	Antirrhinum_majus_RL4	Lamiales
Aquilegia coerulea	Ranunculaceae	Aquilegia coerulea_RAD1	RAD1/RAD3	Aquca_010_00499.1	Phytozome	Aquilegia_Aquca_010_00499_1	Ranunculales
Aquilegia coerulea	Ranunculaceae	Aquilegia coerulea_RAD2	RAD1/RAD3	Aquca_070_00018.1	Phytozome	Aquilegia_Aquca_070_00018_1	Ranunculales
Aquilegia coerulea	Ranunculaceae	Aquilegia coerulea_RAD3	RAD1/RAD3	Aquca_010_00512.1	Phytozome	Aquilegia_Aquca_010_00512_1	Ranunculales
Aquilegia coerulea	Ranunculaceae	Aquilegia coerulea_RAD4	RAD1/RAD3	Aquca_007_00235.1	Phytozome	Aquilegia_Aquca_007_00235_1	Ranunculales
Arabidopsis halleri	Brassicaceae	Arabidopsis_halleri_RAD	RAD2	Araha.4538s0007.1	Phytozome	Arabidopsis_halleri_Scaffold4538_17905_18098	Brassicales
Arabidopsis lyrata	Brassicaceae	Arabidopsis_lyrata_RAD	RAD2	943897	Phytozome	Arabidopsis_lyrata_scaffold_7_465405_465598	Brassicales
Arabidopsis salsugineum	Brassicaceae	Arabidopsis_salsugineum_RAD_1	RAD1/RAD3	Thhalv10026710m	Phytozome	Arabidopsis_salsugineum_scaffold_1_1487751_1487903	Brassicales
Arabidopsis salsugineum	Brassicaceae	Arabidopsis_salsugineum_RAD_2	RAD1/RAD3	Thhalv10019367m	Phytozome	Arabidopsis_salsugineum_scaffold_9_2360114_2360299	Brassicales
Arabidopsis thaliana	Brassicaceae	Arabidopsis_thaliana_RL1	RAD2	NM_120086.2	Genebank	Arabidopsis_thaliana_RL1	Brassicales
Arabidopsis thaliana	Brassicaceae	Arabidopsis_thaliana_RL2	RAD2	NM_127736.3	Genebank	Arabidopsis_thaliana_RSM1	Brassicales
Arabidopsis thaliana	Brassicaceae	Arabidopsis_thaliana_RL3	RAD1/RAD3	BT011255.1	Genebank	Arabidopsis_thaliana_At4g36570	Brassicales
Arabidopsis thaliana	Brassicaceae	Arabidopsis_thaliana_RL4	RAD1/RAD3	NM_001084443.1	Genebank	Arabidopsis_thaliana_RL4	Brassicales
Arabidopsis thaliana	Brassicaceae	Arabidopsis_thaliana_RL5	RAD1/RAD3	NM_101808.4	Genebank	Arabidopsis_thaliana_RL5	Brassicales
Arabidopsis thaliana	Brassicaceae	Arabidopsis_thaliana_RL6	RAD1/RAD3	NM_001084356.2	Genebank	Arabidopsis_thaliana_RL6	Brassicales
Aragoa abietina	Plantaginaceae	Aragoa_abietina_RAD	RAD2	HQ853607.1	Genebank	Aragoa_abietina_RADIALIS_cds	Lamiales
Aragoa cundinamarcensis	Plantaginaceae	Aragoa_cundinamarcensis_RAD	RAD2	HQ853608.1	Genebank	Aragoa_cundinamarcensis_RADIALIS_cds	Lamiales
Atropa belladonna Linn	Solanaceae	Atropa_belladonna_Linn_RAD	RAD2	Lab sequcing	Lab sequcing	Atropa_belladonna_Linn_RAD_CS1 extraction*	Solanales
Boechera stritcta	Brassicaceae	Boechera_stritcta_RAD1	RAD2	Bostr.5022s0065.1	Phytozome	Boechera_stritcta_Scaffold5022_501604_501735	Brassicales
Boechera stritcta	Brassicaceae	Boechera_stritcta_RAD2	RAD2	Bostr.25542s0114.1	Phytozome	Boechera_stritcta_Scaffold25542_467661_467854	Brassicales
Bournea leiophylla	Gesneriaceae	Bournea_leiophylla_RAD	RAD2	EF207557.1	Genebank	Bournea_leiophylla_RAD	Lamiales
Brassica rapa	Brassicaceae	Brassica_rapa_RAD2	RAD2	Brara.C02496.1	Phytozome	Brassica_rapa_A03_12583653_12583846	Brassicales
Brassica rapa	Brassicaceae	Brassica_rapa_RAD1	RAD1/RAD3	Brara.A00032.1	Phytozome	Brassica_rapa_A01_164306_164501	Brassicales
Callicarpa americana	Lamiaceae	Callicarpa_americana_RAD	RAD2	KT284321	Genebank	Callicarpa_americana	Lamiales
Capsella grandiflora	Brassicaceae	Capsella_grandiflora_RAD	RAD1/RAD3	Cagra.1695s0021.1	Phytozome	Capsella_grandiflora_Scaffold1695_86172_86324	Brassicales
Capsella rubella	Brassicaceae	Capsella_rubella_RAD	RAD2	Carubv10024389m	Phytozome	Capsella_rubella_Scaffold4_256378_256576	Brassicales
Capsicum annuum	Solanaceae	Capsicum_annuum_RAD1	RAD2	CA00g07860	Sol Genomics Network	Capsicum_annuum_CA10g07860	Solanales
Capsicum annuum	Solanaceae	Capsicum_annuum_RAD2	RAD2	CA00g64330	Sol Genomics Network	Capsicum_annuum_CA00g64330	Solanales
Capsicum annuum	Solanaceae	Capsicum_annuum_RAD3	RAD1/RAD3	CA00g64350	Sol Genomics Network	Capsicum_annuum_CA00g64350	Solanales
Centranthus ruber	Caprifoliaceae	Centranthus_ruber_RAD1	RAD2	JX123699	Paper/Genebank	Centranthus_ruber_RAD2Ba	Dipsacales
Centranthus ruber	Caprifoliaceae	Centranthus_ruber_RAD2	RAD2	JX123692	Paper/Genebank	Centranthus_ruber_RAD2Bb	Dipsacales
Citrus sinensis	Rutaceae	Citrus_sinensis_RAD	RAD2	orange1.1g034615m	Phytozome	Citrus_sinensis_scaffold00250_39631_39815	Sapindales
Cryptothladia chinensis	Morinaceae	Cryptothladia_chinensis_RAD4	RAD2	JX123732	Paper/Genebank	Cryptothladia_chinensis_RAD2A	Dipsacales
Cryptothladia chinensis	Morinaceae	Cryptothladia_chinensis_RAD5	RAD2	JX123731	Paper/Genebank	Cryptothladia_chinensis_RAD2Ba	Dipsacales
Cryptothladia chinensis	Morinaceae	Cryptothladia_chinensis_RAD6	RAD2	JX123733	Paper/Genebank	Cryptothladia_chinensis_RAD2Bb	Dipsacales
Cryptothladia chinensis	Morinaceae	Cryptothladia_chinensis_RAD1	RAD1/RAD3	JX123736	Paper/Genebank	Cryptothladia_chinensis_RAD1A	Dipsacales
Cryptothladia chinensis	Morinaceae	Cryptothladia_chinensis_RAD2	RAD1/RAD3	JX123734	Paper/Genebank	Cryptothladia_chinensis_RAD1Ba	Dipsacales
Cryptothladia chinensis	Morinaceae	Cryptothladia_chinensis_RAD3	RAD1/RAD3	JX123735	Paper/Genebank	Cryptothladia_chinensis_RAD1Bb	Dipsacales
Cryptothladia chinensis	Morinaceae	Cryptothladia_chinensis_RAD7	RAD1/RAD3	JX123720	Paper/Genebank	Cryptothladia_chinensis_RAD3	Dipsacales
Cucumis sativus	Cucurbitaceae	Cucumis_sativus_RAD	RAD2	Cucsa.377650.1	Phytozome	Cucumis_sativus_scaffold03806_35501_35657	Cucurbitales
Diervilla sessilifolia	Caprifoliaceae	Diervilla_sessilifolia_RAD1	RAD2	JX123745	Paper/Genebank	Diervilla_sessilifolia_RAD2A	Dipsacales
Diervilla sessilifolia	Caprifoliaceae	Diervilla_sessilifolia_RAD3	RAD2	JX123693	Paper/Genebank	Diervilla_sessilifolia_RADIALIS_RAD2B	Dipsacales
Diervilla sessilifolia	Caprifoliaceae	Diervilla_sessilifolia_RAD2	RAD1/RAD3	JX123746	Paper/Genebank	Diervilla_sessilifolia_RADIALIS_RAD1B	Dipsacales
Digitalis purpurea	Plantaginaceae	Digitalis_purpurea_RAD	RAD2	HQ853602	Genebank	Digitalis_purpurea_RADIALIS	Lamiales
Dipelta floribunda	Caprifoliaceae	Dipelta_floribunda_RAD3	RAD2	JX123742	Paper/Genebank	Dipelta_floribunda_RAD2B	Dipsacales
Dipelta floribunda	Caprifoliaceae	Dipelta_floribunda_RAD1	RAD1/RAD3	JX123743	Paper/Genebank	Dipelta_floribunda_RAD1A	Dipsacales
Dipelta floribunda	Caprifoliaceae	Dipelta_floribunda_RAD2	RAD1/RAD3	JX123744	Paper/Genebank	Dipelta_floribunda_RAD1B	Dipsacales
Dipsacus pilosus	Caprifoliaceae	Dipsacus_pilosus_RAD1	RAD2	JX123714	Paper/Genebank	Dipsacus_pilosus_RAD2Ba	Dipsacales
Dipsacus pilosus	Caprifoliaceae	Dipsacus_pilosus_RAD2	RAD2	JX123715	Paper/Genebank	Dipsacus_pilosus_RAD2Bb	Dipsacales
Dipsacus pilosus	Caprifoliaceae	Dipsacus_pilosus_RAD3	RAD2	JX123716	Paper/Genebank	Dipsacus_pilosus_RAD2Bc	Dipsacales
Eucalyptus grandis	Myrtaceae	Eucalyptus_grandis_RAD	RAD1/RAD3	Eucgr.I02431.1	Phytozome	Eucalyptus_grandis_Chr09_34776285_34776472	Myrtales
Evolvulus sp	Convolvulaceae	Evolvulus_sp_consensus_sequence_RAD1	RAD2	Lab sequcing	Lab sequcing	Evolvulus_sp_consensus_sequence_1	Solanales
Evolvulus sp	Convolvulaceae	Evolvulus_sp_consensus_sequence_RAD2	RAD2	Lab sequcing	Lab sequcing	Evolvulus_sp_consensus_sequence_2	Solanales
Fedia cornucopiae	Caprifoliaceae	Fedia_cornucopiae_RAD1	RAD2	JX123689	Paper/Genebank	Fedia_cornucopiae_RAD2Ba	Dipsacales
Fedia cornucopiae	Caprifoliaceae	Fedia_cornucopiae_RAD2	RAD2	JX123691	Paper/Genebank	Fedia_cornucopiae_RAD2Bb	Dipsacales
Fedia cornucopiae	Caprifoliaceae	Fedia_cornucopiae_RAD3	RAD2	JX123690	Paper/Genebank	Fedia_cornucopiae_RAD2Bc	Dipsacales
Glycine max	Fabaceae	Glycine_max_RAD1	RAD1/RAD3	Glyma.14G067100.1	Phytozome	Glycine_max_Chr14_5553186_5553318	Fabales
Glycine max	Fabaceae	Glycine_max_RAD2	RAD1/RAD3	Glyma.12G042900.1	Phytozome	Glycine_max_Chr12_3114986_3115198	Fabales
Glycine max	Fabaceae	Glycine_max_RAD3	RAD1/RAD3	Glyma.11G117200.1	Phytozome	Glycine_max_Chr11_8920336_8920548	Fabales
Glycine max	Fabaceae	Glycine_max_RAD4	RAD1/RAD3	Glyma.06G031800.1	Phytozome	Glycine_max_Chr06_2463627_2463768	Fabales
Glycine max	Fabaceae	Glycine_max_RAD5	RAD1/RAD3	Glyma.04G031700.1	Phytozome	Glycine_max_Chr04_2539796_2539937	Fabales
Gossypium raimondii	Malvaceae	Gossypium_raimondii_RAD3	RAD2	Gorai.002G005800.1	Phytozome	Gossypium_raimondii_Chr02_369832_370026	Malvales
Gossypium raimondii	Malvaceae	Gossypium_raimondii_RAD4	RAD2	Gorai.005G244000.1	Phytozome	Gossypium_raimondii_Chr05_62441800_62442002	Malvales
Gossypium raimondii	Malvaceae	Gossypium_raimondii_RAD6	RAD2	Gorai.013G036700.1	Phytozome	Gossypium_raimondii_Chr13_2868497_2868710	Malvales
Gossypium raimondii	Malvaceae	Gossypium_raimondii_RAD2	RAD1/RAD3	Gorai.011G101700.1	Phytozome	Gossypium_raimondii_Chr11_11508442_11508615	Malvales
Gossypium raimondii	Malvaceae	Gossypium_raimondii_RAD7	RAD1/RAD3	Gorai.009G201200.1	Phytozome	Gossypium_raimondii_Chr09_15572686_15572869	Malvales
Gossypium raimondii	Malvaceae	Gossypium_raimondii_RAD1	RAD1/RAD3	Gorai.003G014600.1	Phytozome	Gossypium_raimondii_Chr03_969386_969571	Malvales
Gossypium raimondii	Malvaceae	Gossypium_raimondii_RAD5	RAD1/RAD3	Gorai.009G201700.1	Phytozome	Gossypium_raimondii_Chr09_15635662_15635798	Malvales
Gratiola officinalis	Plantaginaceae	Gratiola_officinalis_RAD	RAD2	FJ649696	Genebank	Gratiola_officinalis_RADIALIS_RAD	Lamiales
Heptacodium miconioides	Caprifoliaceae	Heptacodium_miconioides_RAD3	RAD2	JX123698	Paper/Genebank	Heptacodium_miconioides_RAD2A	Dipsacales
Heptacodium miconioides	Caprifoliaceae	Heptacodium_miconioides_RAD4	RAD2	JX123696	Paper/Genebank	Heptacodium_miconioides_RAD2B	Dipsacales
Heptacodium miconioides	Caprifoliaceae	Heptacodium_miconioides_RAD1	RAD1/RAD3	JX123695	Paper/Genebank	Heptacodium_miconioides_RAD1A	Dipsacales
Heptacodium miconioides	Caprifoliaceae	Heptacodium_miconioides_RAD2	RAD1/RAD3	JX123697	Paper/Genebank	Heptacodium_miconioides_RAD1B	Dipsacales
Ipomoea nil	Convolvulaceae	Ipomoea_nil_RAD2	RAD2	XM_019310275.1	Genebank	Ipomoea_nil_protein_RADIALIS_like_2 _LOC109161773	Solanales
Ipomoea nil	Convolvulaceae	Ipomoea_nil_RAD1	RAD1/RAD3	XM_019296980.1	Genebank	Ipomoea_nil_protein_RADIALIS_like_1_LOC109149288	Solanales
Ipomoea nil	Convolvulaceae	Ipomoea_nil_RAD6	RAD1/RAD3	XM_019319295.1	Genebank	Ipomoea_nil_protein_ RADIALIS_like 6_LOC109170262	Solanales
Ipomoea nil	Convolvulaceae	Ipomoea_nil_RAD3	RAD1/RAD3	XM_019310260.1	Genebank	Ipomoea_niL_protein_RADIALIS_like_ 4 _LOC109161758	Solanales
Ipomoea nil	Convolvulaceae	Ipomoea_nil_RAD4	RAD1/RAD3	XM_019319660.1	Genebank	Ipomoea_nil_protein_RADIALIS_like 4_LOC109170511	Solanales
Ipomoea nil	Convolvulaceae	Ipomoea_nil_RAD5	RAD1/RAD3	XM_019296979.1	Genebank	Ipomoea_niL_protein_RADIALIS_like_ 4 _LOC109149287	Solanales
Ipomoea tricolor	Convolvulaceae	Ipomoea_tricolor_RAD	RAD2	Lab sequcing	Lab sequcing	Ipomea_tricolor_consensus_sequence_1	Solanales
Jasminum angustifolium	Oleaceae	Jasminum_angustifolium_RAD	RAD2	KT284313	Genebank	Jasminum_angustifolium_RADIALIS	Lamiales
Jasminum tortuosum	Oleaceae	Jasminum_tortuosum_RAD1	RAD2	KT284318	Genebank	Jasminum_tortuosum_RADIALIS1	Lamiales
Jasminum tortuosum	Oleaceae	Jasminum_tortuosum_RAD2	RAD2	KT284314	Genebank	Jasminum_tortuosum_RADIALIS2	Lamiales
Kalachoe marnieriana	Crassulaceae	Kalachoe_marnieriana_RAD	RAD1/RAD3	Kalax.0713s0018.1	Phytozome	Kalachoe_marnieriana_scaffold_713_102609_102799	Saxifragales
Kolkwitzia amabilis	Caprifoliaceae	Kolkwitzia_amabilis_RAD1	RAD2	JX123707	Paper/Genebank	Kolkwitzia_amabilis_RAD2A	Dipsacales
Kolkwitzia amabilis	Caprifoliaceae	Kolkwitzia_amabilis_RAD2	RAD2	JX123706	Paper/Genebank	Kolkwitzia_amabilis_RAD2B	Dipsacales
Ligustrum lucidum	Oleaceae	Ligustrum_lucidum_RAD	RAD2	KT284323	Genebank	Ligustrum_lucidum_RADIALIS	Lamiales
Lindernia dubia	Linderniaceae	Lindernia_dubia_RAD	RAD2	KT284316	Genebank	Lindernia_dubia_RADIALIS	Lamiales
Lonicera bella	Caprifoliaceae	Lonicera_bella_RAD3	RAD2	JX123709	Paper/Genebank	Lonicera__bella_RAD2A	Dipsacales
Lonicera bella	Caprifoliaceae	Lonicera_bella_RAD5	RAD2	JX123694	Paper/Genebank	Lonicera_bella_RADIALIS_RAD2B	Dipsacales
Lonicera bella	Caprifoliaceae	Lonicera_bella_RAD1	RAD1/RAD3	JX123719	Paper/Genebank	Lonicera__bella_RAD1A	Dipsacales
Lonicera bella	Caprifoliaceae	Lonicera_bella_RAD2	RAD1/RAD3	JX123741	Paper/Genebank	Lonicera__bella_RAD1B	Dipsacales
Lonicera bella	Caprifoliaceae	Lonicera_bella_RAD4	RAD1/RAD3	JX123747	Paper/Genebank	Lonicera__bella_RAD3	Dipsacales
Lonicera maackii	Caprifoliaceae	Lonicera_maackii_RAD1	RAD1/RAD3	JX123705	Paper/Genebank	Lonicera_maackii_RADIALIS_RAD1A	Dipsacales
Lonicera morrowii	Caprifoliaceae	Lonicera_morrowii_RAD1	RAD2	JX123708	Paper/Genebank	Lonicera_morrowii_RADIALIS_RAD2A	Dipsacales
Lycium ruthenicum Murr	Solanaceae	Lycium_ruthenicum_Murr_RAD	RAD2	Lab sequcing	Lab sequcing	Lycium_ruthenicum_Murr_RAD_CS1 extraction*	Solanales
Malus domestica	Rosaceae	Malus_domestica_RAD1	RAD1/RAD3	MDP0000671095	Phytozome	Malus_domestica_MDC001494_453_6322_6513	Rosales
Malus domestica	Rosaceae	Malus_domestica_RAD2	RAD1/RAD3	MDP0000137765	Phytozome	Malus_domestica_MDC005436_527_3989_4108	Rosales
Malus domestica	Rosaceae	Malus_domestica_RAD3	RAD1/RAD3	MDC000889	Phytozome	Malus_domestica_MDC000889_407_5900_6053	Rosales
Malus domestica	Rosaceae	Malus_domestica_RAD4	RAD1/RAD3	MDP0000129858	Phytozome	Malus_domestica_MDC017434_201_3508_3661	Rosales
Medicago truncatula	Fabaceae	Medicago_truncatula_RAD3	RAD2	Medtr7g089210.1	Phytozome	Medicago_truncatula_chr7_34888188_34888371	Fabales
Medicago truncatula	Fabaceae	Medicago_truncatula_RAD1	RAD1/RAD3	Medtr1g022290.1	Phytozome	Medicago_truncatula_chr1_7023224_7023416	Fabales
Medicago truncatula	Fabaceae	Medicago_truncatula_RAD2	RAD1/RAD3	Medtr3g111880.1	Phytozome	Medicago_truncatula_chr3_52365364_52365485	Fabales
Mimulus guttatus	Phrymaceae	Mimulus_guttatus_RAD2	RAD2	XM_012975507.1	Genebank	Mimulus_guttatus_RADIALIS_like	Lamiales
Mimulus guttatus	Phrymaceae	Mimulus_guttatus_RAD1	RAD1/RAD3	Migut.B00229.1	Phytozome	Mimulus_guttatus_scaffold_2_974316_974509	Lamiales
Mimulus ringens	Phrymaceae	Mimulus_ringens_RAD	RAD2	KT284322.1	Genebank	Mimulus_ringens_RADIALIS	Lamiales
Morina longifolia	Caprifoliaceae	Morina_longifolia_RAD2	RAD2	JX123723	Paper/Genebank	Morina_longifolia_RAD2A	Dipsacales
Morina longifolia	Caprifoliaceae	Morina_longifolia_RAD3	RAD2	JX123722	Paper/Genebank	Morina_longifolia_RAD2Ba	Dipsacales
Morina longifolia	Caprifoliaceae	Morina_longifolia_RAD4	RAD2	JX123724	Paper/Genebank	Morina_longifolia_RAD2Bb	Dipsacales
Morina longifolia	Caprifoliaceae	Morina_longifolia_RAD1	RAD1/RAD3	JX123726	Paper/Genebank	Morina_longifolia_RAD1B	Dipsacales
Morina longifolia	Caprifoliaceae	Morina_longifolia_RAD5	RAD1/RAD3	JX123725	Paper/Genebank	Morina_longifolia_RAD3	Dipsacales
Morus notabilis	Moraceae	Morus_notabilis_RAD	RAD1/RAD3	XM_010090622	Genebank	Morus_notabilis_hypothetical_protein_partial_mRNA	Rosales
Musa acuminata	Musaceae	Musa_acuminata_RAD1	OUTGROUP	GSMUA_Achr2T22930_001	Phytozome	Musa_acuminata_chr2_21835244_21835403	Zingiberales
Musa acuminata	Musaceae	Musa_acuminata_RAD2	OUTGROUP	GSMUA_Achr4T14930_001	Phytozome	Musa_acuminata_chr4_11228816_11228961	Zingiberales
Musa acuminata	Musaceae	Musa_acuminata_RAD3	OUTGROUP	GSMUA_Achr6T27230_001	Phytozome	Musa_acuminata_chr6_27804355_27804503	Zingiberales
Musa acuminata	Musaceae	Musa_acuminata_RAD4	OUTGROUP	GSMUA_Achr7T25590_001	Phytozome	Musa_acuminata_chr7_27171015_27171160	Zingiberales
Nelumbo nucifera	Nelumbonaceae	Nelumbo_nucifera_RAD	RAD1/RAD3	XM_010256523.1	Genebank	Nelumbo_nucifera_protein_RADIALIS_like3	Proteales
Nicotiana benthamian	Solanaceae	Nicotiana_benthamiana_RAD1	RAD2	Niben 101Scf00226Ctg004	Sol Genomics Network	Nicotiana_benthamiana_101Scf00226Ctg004	Solanales
Nicotiana benthamian	Solanaceae	Nicotiana_benthamiana_RAD2	RAD2	Niben 101Scf03214Ctg008	Sol Genomics Network	Nicotiana_benthamiana_101Scf03214Ctg008	Solanales
Nicotiana benthamian	Solanaceae	Nicotiana_benthamiana_RAD3	RAD2	Niben 101Scf05279Ctg014	Sol Genomics Network	Nicotiana_benthamiana_101Scf04784Ctg004	Solanales
Nicotiana benthamian	Solanaceae	Nicotiana_benthamiana_RAD4	RAD2	Niben 101Scf05279Ctg014	Sol Genomics Network	Nicotiana_benthamiana_101Scf05279Ctg014	Solanales
Nicotiana benthamian	Solanaceae	Nicotiana_benthamiana_RAD5	RAD2	Niben 101Scf08718Ctg007	Sol Genomics Network	Nicotiana_benthamiana_101Scf08718Ctg007_reversed	Solanales
Nicotiana benthamian	Solanaceae	Nicotiana_benthamiana_RAD6	RAD1/RAD3	Niben 101Scf00226Ctg017	Sol Genomics Network	Nicotiana_benthamiana_101Scf00226Ctg017	Solanales
Nicotiana benthamian	Solanaceae	Nicotiana_benthamiana_RAD7	RAD1/RAD3	Niben 101Scf06885Ctg002	Sol Genomics Network	Nicotiana_benthamiana_101Scf06885Ctg002_Copy_reversed	Solanales
Nicotiana obtusifolia	Solanaceae	Nicotiana_obtusifolia_RAD1	RAD2	Lab sequcing	Lab sequcing	Nicotiana_obtusifolia_RAD_CS1 extraction*	Solanales
Nicotiana obtusifolia	Solanaceae	Nicotiana_obtusifolia_RAD2	RAD2	Lab sequcing	Lab sequcing	Nicotiana_obtusifolia_RAD_CS2 extraction*	Solanales
Nicotiana otophora	Solanaceae	Nicotiana_otophora_RAD1	RAD2	Noto_AWOL01S0001215.1	Sol Genomics Network	Nicotiana_otophora_AWOL01S0001215_1	Solanales
Nicotiana otophora	Solanaceae	Nicotiana_otophora_RAD3	RAD2	Noto_AWOL01S0020501.1	Sol Genomics Network	Nicotiana_otophora_AWOL01S0020501_1_reversed	Solanales
Nicotiana otophora	Solanaceae	Nicotiana_otophora_RAD4	RAD2	Noto_AWOL01S0353723.1	Sol Genomics Network	Nicotiana_otophora_AWOL01S0353723_1	Solanales
Nicotiana otophora	Solanaceae	Nicotiana_otophora_RAD2	RAD1/RAD3	Noto_AWOL01S0013838.1	Sol Genomics Network	Nicotiana_otophora_AWOL01S0013838_1_reversed	Solanales
Nicotiana sylvestris	Solanaceae	Nicotiana_sylvestris_RAD1	RAD2	Nsyl_KD943156.1	Sol Genomics Network	Nicotiana_sylvestris_KD943156_1	Solanales
Nicotiana sylvestris	Solanaceae	Nicotiana_sylvestris_RAD2	RAD2	Nsyl_KD947279.1	Sol Genomics Network	Nicotiana_sylvestris_KD947279_1_reversed	Solanales
Nicotiana sylvestris	Solanaceae	Nicotiana_sylvestris_RAD4	RAD2	Nsyl_KD981784.1	Sol Genomics Network	Nicotiana_sylvestris_KD981784_1_34001_35200_reversed	Solanales
Nicotiana sylvestris	Solanaceae	Nicotiana_sylvestris_RAD3	RAD1/RAD3	Nsyl_KD981784.1	Sol Genomics Network	Nicotiana_sylvestris_KD981784_1_12701_14000	Solanales
Nicotiana tabacum	Solanaceae	Nicotiana_tabacum_RAD1	RAD2	Ntab-BX_AWOK_SS7714	Sol Genomics Network	Nicotiana_tabacum__BX_AWOK_SS7714_503101_504400_2	Solanales
Nicotiana tabacum	Solanaceae	Nicotiana_tabacum_RAD2	RAD2	Ntab-BX_AWOK_SS11549	Sol Genomics Network	Nicotiana_tabacum_BX_AWOK_SS11549_62401_63700_reversed	Solanales
Nicotiana tabacum	Solanaceae	Nicotiana_tabacum_RAD3	RAD2	Ntab-BX_AWOK_SS12565	Sol Genomics Network	Nicotiana_tabacum_BX_AWOK_SS12565_408001_409300	Solanales
Nicotiana tabacum	Solanaceae	Nicotiana_tabacum_RAD4	RAD2	Ntab-BX_AWOK_SS20044	Sol Genomics Network	Nicotiana_tabacum_BX_AWOK_SS20044_5101_6400	Solanales
Nicotiana tabacum	Solanaceae	Nicotiana_tabacum_RAD5	RAD2	Ntab-BX_AWOK_SS20469	Sol Genomics Network	Nicotiana_tabacum_BX_AWOK_SS20469_156401_157700	Solanales
Nicotiana tabacum	Solanaceae	Nicotiana_tabacum_RAD6	RAD2	Ntab-BX_AWOK_SS4546	Sol Genomics Network	Nicotiana_tabacum_BX_AWOK_SS4546_28701_29900	Solanales
Nicotiana tabacum	Solanaceae	Nicotiana_tabacum_RAD7	RAD2	Ntab-BX_AWOK_SS7714	Sol Genomics Network	Nicotiana_tabacum_BX_AWOK_SS7714_503101_504400	Solanales
Nicotiana tabacum	Solanaceae	Nicotiana_tabacum_RAD8	RAD1/RAD3	Ntab-BX_AWOK_SS11549	Sol Genomics Network	Nicotiana_tabacum_BX_AWOK_SS11549_294401_295700	Solanales
Nicotiana tabacum	Solanaceae	Nicotiana_tabacum_RAD9	RAD1/RAD3	Ntab-BX_AWOK_SS12565	Sol Genomics Network	Nicotiana_tabacum_BX_AWOK_SS12565_390001_391300_reversed	Solanales
Nicotiana tomentosiformis	Solanaceae	Nicotiana_tomentosiformis_RAD1	RAD2	Ntom_ASAG01027075.1	Sol Genomics Network	Nicotiana_tomentosiformis_ASAG01027075_1_reversed	Solanales
Nicotiana tomentosiformis	Solanaceae	Nicotiana_tomentosiformis_RAD2	RAD2	Ntom_KB957561.1	Sol Genomics Network	Nicotiana_tomentosiformis_KB957561_1__reversed	Solanales
Nicotiana tomentosiformis	Solanaceae	Nicotiana_tomentosiformis_RAD3	RAD1/RAD3	Ntom_KB968946.1	Sol Genomics Network	Nicotiana_tomentosiformis_KB968946_1_reversed	Solanales
Nicotiana tomentosiformis	Solanaceae	Nicotiana_tomentosiformis_RAD4	RAD1/RAD3	Ntom_KB974396.1	Sol Genomics Network	Nicotiana_tomentosiformis_mRNA_82056_gene_44214_reversed	Solanales
Oryza sativa	Poaceae	Oryza_sativa_RAD1	OUTGROUP	LOC_Os01g44390.2	Phytozome	Oryza_sativa_Chr1_25462123_25462290	Poales
Oryza sativa	Poaceae	Oryza_sativa_RAD2	OUTGROUP	LOC_Os12g33950.1	Phytozome	Oryza_sativa_Chr12_20469052_20469176	Poales
Oryza sativa	Poaceae	Oryza_sativa_RAD3	OUTGROUP	LOC_Os03g14810	RiceGenome	Oryza_sativa_Japonica_9631_m01422_	Poales
Oryza sativa	Poaceae	Oryza_sativa_RAD4	OUTGROUP	LOC_Os03g63890	RiceGenome	Oryza_sativa_Japonica_9631_m06332	Poales
Oryza sativa	Poaceae	Oryza_sativa_RAD5	OUTGROUP	LOC_Os05g37040	RiceGenome	Oryza_sativa_Japonica_9633_m03415	Poales
Oryza sativa	Poaceae	Oryza_sativa_RAD6	OUTGROUP	LOC_Os05g37050	RiceGenome	Oryza_sativa_Japonica_9633_m03416	Poales
Oryza sativa	Poaceae	Oryza_sativa_RAD7	OUTGROUP	LOC_Os07g26150.1	RiceGenome	Oryza_sativa_Japonica_9635_m02514	Poales
Oryza sativa	Poaceae	Oryza_sativa_RAD8	OUTGROUP	LOC_Os12g33950	RiceGenome	Oryza_sativa_Japonica_9640_m03280	Poales
Panicum Pavir	Poaceae	Panicum_Pavir_RAD1	OUTGROUP	Pavir.Eb01660.1	Phytozome	Panicum_Pavir_Eb01660_1	Poales
Panicum Pavir	Poaceae	Panicum_Pavir_RAD2	OUTGROUP	Pavir.Eb01777.1	Phytozome	Panicum_Pavir_Eb01777_1	Poales
Panicum Pavir	Poaceae	Panicum_Pavir_RAD3	OUTGROUP	Pavir.J04159.1	Phytozome	Panicum_Pavir_J04159_1	Poales
Panicum Pavir	Poaceae	Panicum_Pavir_RAD4	OUTGROUP	Pavir.J04509.1	Phytozome	Panicum_Pavir_J04509_1	Poales
Petunia × hybrida	Solanaceae	Petunia_hybrida_var__Mitchell_RAD1	RAD2	comp10497_c0_seq1	Sol Genomics Network	P_hybrida_var__Mitchell_Transcriptome_comp10497	Solanales
Petunia × hybrida	Solanaceae	Petunia_hybrida_var__Mitchell_RAD2	RAD2	comp30347_c0_seq1	Sol Genomics Network	P_hybrida_var__Mitchell_Transcriptome_comp30347	Solanales
Petunia × hybrida	Solanaceae	Petunia_hybrida_var__Mitchell_RAD3	RAD2	comp36583_c0_seq1	Sol Genomics Network	P_hybrida_var__Mitchell_Transcriptome_comp36583_reversed	Solanales
Petunia × hybrida	Solanaceae	Petunia_hybrida_var__Mitchell_RAD4	RAD1/RAD3	comp56155_c0_seq1	Sol Genomics Network	P_hybrida_var__Mitchell_Transcriptome_comp56155_reversed	Solanales
Petunia sp.	Solanaceae	Petunia_sp_RAD1	RAD2	Lab sequcing	Lab sequcing	Petinua_sp_RAD1_CS extraction*	Solanales
Petunia sp.	Solanaceae	Petunia_sp_RAD2	RAD2	Lab sequcing	Lab sequcing	Petinua_sp_RAD2_CS extraction*	Solanales
Petunia sp.	Solanaceae	Petunia_sp_RAD3	RAD2	Lab sequcing	Lab sequcing	Petinua_sp_RAD3_CS extraction*	Solanales
Phaseolus radiatus	Fabaceae	Phaseolus_radiatus_RAD1	RAD2	XM_007148777.1	Genebank	Phaseolus_radiatus_RADIALIS_Like1	Fabales
Phaseolus radiatus	Fabaceae	Phaseolus_radiatus_RAD2	RAD1/RAD3	XM_014648763.1	Genebank	Phaseolus_radiatus_RADIALIS_Like4	Fabales
Phaseolus vulgaris	Fabaceae	Phaseolus_vulgaris_RAD3	RAD2	Phvul.004G002400.1	Phytozome	Phaseolus_vulgaris_Chr04_246326_246508	Fabales
Phaseolus vulgaris	Fabaceae	Phaseolus_vulgaris_RAD4	RAD2	Phvul.005G018500.1	Phytozome	Phaseolus_vulgaris_Chr05_1605332_1605518	Fabales
Phaseolus vulgaris	Fabaceae	Phaseolus_vulgaris_RAD1	RAD1/RAD3	Phvul.011G044900.1	Phytozome	Phaseolus_vulgaris_Chr11_3875052_3875264	Fabales
Phaseolus vulgaris	Fabaceae	Phaseolus_vulgaris_RAD2	RAD1/RAD3	Phvul.001G014300.1	Phytozome	Phaseolus_vulgaris_Chr01_1192834_1193015	Fabales
Phaseolus vulgaris	Fabaceae	Phaseolus_vulgaris_RAD5	RAD1/RAD3	Phvul.009G058100.1	Phytozome	Phaseolus_vulgaris_Chr09_10554350_10554529	Fabales
Phoenix dactylifera	Arecaceae	Phoenix_dactylifera_RAD	OUTGROUP	XM_008797709.1	Genebank	Phoenix_dactylifera_protein_RADIALIS_like_3	Arecales
Phryma leptostachya	Phrymaceae	Phryma_leptostachya_RAD	RAD2	KT284317	Genebank	Phryma_leptostachya_RADIALIS	Lamiales
Polypremum procumbens	Tetrachondraceae	Polypremum_procumbens_RAD1	RAD2	KT284319	Genebank	Polypremum_procumbens_RADIALIS1	Lamiales
Polypremum procumbens	Tetrachondraceae	Polypremum_procumbens_RAD2	RAD2	KT284315	Genebank	Polypremum_procumbens_RADIALIS2	Lamiales
Populus trichocarpa	Salicaceae	Populus_trichocarpa_RAD2	RAD2	XM_002305394.2	Genebank	Populus_trichocarpa_0004s16270g	Malpighiales
Populus trichocarpa	Salicaceae	Populus_trichocarpa_RAD1	RAD1/RAD3	XM_006383124.1	Genebank	Populus_trichocarpa_0005s12390g	Malpighiales
Populus trichocarpa	Salicaceae	Populus_trichocarpa_RAD3	RAD1/RAD3	XM_002300730.1	Genebank	Populus_trichocarpa_0002s03640g	Malpighiales
Populus trichocarpa	Salicaceae	Populus_trichocarpa_RAD4	RAD1/RAD3	XM_002307624.2	Genebank	Populus_trichocarpa_0005s24960g	Malpighiales
Prunus mume	Rosaceae	Prunus_mume_protein_RAD1	RAD2	XM_008238680.1	Genebank	Prunus_mume_protein_RADIALIS_like_1	Rosales
Prunus mume	Rosaceae	Prunus_mume_protein_RAD2	RAD1/RAD3	XM_008222584.1	Genebank	Prunus_mume_protein_RADIALIS_like_3	Rosales
Rhytidophyllum auriculatum	Gesneriaceae	Rhytidophyllum_auriculatum_RAD	RAD2	KP794060	Genebank	Rhytidophyllum_auriculatum_radialis_mRNA	Lamiales
Rhytidophyllum rupincola	Gesneriaceae	Rhytidophyllum_rupincola_RAD	RAD2	KP794061	Genebank	Rhytidophyllum_rupincola_radialis_mRNA	Lamiales
Ricinus communis	Euphorbiaceae	Ricinus_communis_RAD1	RAD2	XM_015726876	Genebank	Ricinus_communis_transcription_factor_RADIALIS1	Malpighiales
Ricinus communis	Euphorbiaceae	Ricinus_communis_RAD2	RAD2	XM_015726913	Genebank	Ricinus_communis_transcription_factor_RADIALIS2	Malpighiales
Sambucus canadensis	Adoxaceae	Sambucus_canadensis_RAD2	RAD2	JX123704	Paper/Genebank	Sambucus_canadensis_RAD2A	Dipsacales
Sambucus canadensis	Adoxaceae	Sambucus_canadensis_RAD1	RAD1/RAD3	JX123700	Paper/Genebank	Sambucus_canadensis_RAD1A	Dipsacales
Schaueria calycotricha	Acanthaceae	Schaueria_calycotricha_RAD	RAD2	KT284324	Genebank	Schaueria_calycotricha_RADIALIS	Lamiales
Schizanthus grahamii	Solanaceae	Schizanthus_grahamii_RAD1	RAD2	Lab sequcing	Lab sequcing	Schizanthus_grahamii_1	Solanales
Schizanthus grahamii	Solanaceae	Schizanthus_grahamii_RAD2	RAD2	Lab sequcing	Lab sequcing	Schizanthus_grahamii_2	Solanales
Schizanthus Pinnatus	Solanaceae	Schizanthus_Pinnatus_RAD1	RAD2	Lab sequcing	Lab sequcing	Schizanthus_Pinnatus_Consensus_Sequence_1	Solanales
Schizanthus Pinnatus	Solanaceae	Schizanthus_Pinnatus_RAD2	RAD2	Lab sequcing	Lab sequcing	Schizanthus_Pinnatus_Consensus_Sequence_2	Solanales
Sesamum indicum	Pedaliaceae	Sesamum_indicum_RAD	RAD2	XM_011094498	Genebank	Sesamum_indicum_transcription_factor_RADIALIS_like	Lamiales
Setaria italica	Poaceae	Setaria_italica_RAD1	OUTGROUP	Seita.5G238500.1	Phytozome	Setaria_italica__Si002888m	Poales
Setaria italica	Poaceae	Setaria_italica_RAD2	OUTGROUP	Seita.5G238400.1	Phytozome	Setaria_italica__Si003521m	Poales
Setaria italica	Poaceae	Setaria_italica_RAD3	OUTGROUP	Seita.4G148800.1	Phytozome	Setaria_italica__Si008591	Poales
Setaria italica	Poaceae	Setaria_italica_RAD4	OUTGROUP	Seita.3G134100.1	Phytozome	Setaria_italica__Si023770m	Poales
Setaria viridis	Poaceae	Setaria_viridis_RAD1	OUTGROUP	Sevir.3G135700.1	Phytozome	Setaria_viridis_Chr_03_9327754_9327933	Poales
Setaria viridis	Poaceae	Setaria_viridis_RAD2	OUTGROUP	Sevir.4G163500.1	Phytozome	Setaria_viridis_Chr_04_22920265_22920381	Poales
Setaria viridis	Poaceae	Setaria_viridis_RAD3	OUTGROUP	Sevir.5G246000.1	Phytozome	Setaria_viridis_Chr_05_29550565_29550730	Poales
Sixalix atropurpurea	Caprifoliaceae	Sixalix_atropurpurea_RAD2	RAD2	JX123713	Paper/Genebank	Sixalix_atropurpurea_RAD2Ba	Dipsacales
Sixalix atropurpurea	Caprifoliaceae	Sixalix_atropurpurea_RAD3	RAD2	JX123711	Paper/Genebank	Sixalix_atropurpurea_RAD2Bb	Dipsacales
Sixalix atropurpurea	Caprifoliaceae	Sixalix_atropurpurea_RAD1	RAD1/RAD3	JX123712	Paper/Genebank	Sixalix_atropurpurea_RAD1A	Dipsacales
Solanum lycopersicum	Solanaceae	Solanum lycopersicum_FSM1	RAD2	AJ583670.1	Genebank	Lycopersicon_esculentum_FSM1_gi_7981379_78_344	Solanales
Solanum lycopersicum	Solanaceae	Solanum_lycopersicum_microtom_RAD1	RAD2	Lab sequcing	Lab sequcing	Tomato_microtom_RAD2_CS*	Solanales
Solanum lycopersicum	Solanaceae	Solanum_lycopersicum_Tomato_RAD6	RAD2	Solyc10g052470.1.1	Sol Genomics Network	Solanum_lycopersicum_Tomato_Solyc10g052470_1_1	Solanales
Solanum lycopersicum	Solanaceae	Solanum_lycopersicum_Tomato_RAD8	RAD2	Solyc04g080500	Sol Genomics Network	Solanum_lycopersicum_Tomato_phytozome_Solyc04g080500	Solanales
Solanum lycopersicum	Solanaceae	Solanum_lycopersicum_Tomato_RAD9	RAD1/RAD3	Solyc12g089190.1.1	Sol Genomics Network	Solanum_lycopersicum_Tomato_phytozome_Solyc12g089190_1_1	Solanales
Solanum lycopersicum	Solanaceae	Solanum_lycopersicum_microtom_RAD2	RAD1/RAD3	Lab sequcing	Lab sequcing	Tomato_microtom_RAD1_CS*	Solanales
Solanum lycopersicum	Solanaceae	Solanum_lycopersicum_Tomato_RAD2	RAD1/RAD3	HG975513.1	Sol Genomics Network	Solanum_lycopersicum_Ch01_gi_663680609_88338256_88338433	Solanales
Solanum lycopersicum	Solanaceae	Solanum_lycopersicum_Tomato_RAD3	RAD1/RAD3	HG975513.1	Sol Genomics Network	Solanum_lycopersicum_ch01gi_663680609_88346974_88347103_reversed	Solanales
Solanum lycopersicum	Solanaceae	Solanum_lycopersicum_Tomato_RAD4	RAD1/RAD3	Solyc10g052470.1.1	Phytozome	Solanum_lycopersicum_Tomato_phytozome_Solyc10g052470_1_1	Solanales
Solanum lycopersicum	Solanaceae	Solanum_lycopersicum_Tomato_RAD5	RAD1/RAD3	Solyc01g109670.2	Sol Genomics Network	Solanum_lycopersicum_Tomato_Solyc01g109670_2_1	Solanales
Solanum lycopersicum	Solanaceae	Solanum_lycopersicum_tomato_RAD7	RAD1/RAD3	XM_004231375	Genebank	Solanum_lycopersicum_transcription_factor_RADIALIS_LOC101244536gi723665865	Solanales
Solanum lycopersicum	Solanaceae	Solanum_lycopersicum_Tomato_RAD10	RAD1/RAD3	Solyc01g109690.1.1	Sol Genomics Network	Solanum_lycopersicum_Tomato_Solyc01g109690_1_1	Solanales
Solanum lycopersicum	Solanaceae	Solanum_lycopersicum_Tomato_RAD1	RAD1/RAD3	Solyc2.40.04	Phytozome	Solanum_lycopersicum_Tomato_phytozome_Solyc2_40_04	Solanales
Solanum melongena	Solanaceae	Solanum_melongena_RAD1	RAD2	Sme2.5_01830.1_g00008.1	Sol Genomics Network	Solanum_melongena_Eggplant_Sme2_5_01830_1_g00008_1	Solanales
Solanum melongena	Solanaceae	Solanum_melongena_RAD2	RAD2	Sme2.5_00311.1_g00015.1	Sol Genomics Network	Solanum_melongena_Eggplant_00311_1_g00015_1	Solanales
Solanum melongena	Solanaceae	Solanum_melongena_RAD3	RAD2	Sme2.5_00474.1_g00002.1	Sol Genomics Network	Solanum_melongena_Eggplant_Sme2_5_00474_1_g00002_1	Solanales
Solanum pennelli	Solanaceae	Solanum_pennellii_RAD1	RAD2	HG975440.1	Genebank	Solanum_pennellii_chromosome_ch01_gi_663673439_107392364_107392541	Solanales
Solanum pennelli	Solanaceae	Solanum_pennellii_RAD2	RAD2	XM_015206270.1	Genebank	Solanum_pennellii_transcription_factor_RADIALIS_LOC107007562gi_969996200	Solanales
Solanum pennelli	Solanaceae	Solanum_pennellii_RAD3	RAD2	Sopen01g051860.1	Sol Genomics Network	Wild_tomato_Sopen01g051860_1	Solanales
Solanum pennelli	Solanaceae	Solanum_pennellii_RAD5	RAD2	Sopen10g023180.1	Sol Genomics Network	Wild_tomato_Sopen10g023180_1	Solanales
Solanum pennelli	Solanaceae	Solanum_pennellii_RAD4	RAD1/RAD3	Sopen01g051880.1	Sol Genomics Network	Wild_tomato_Sopen01g051880_1	Solanales
Solanum pennelli	Solanaceae	Solanum_pennellii_RAD6	RAD1/RAD3	HG975440.1	Genebank	Solanum_pennellii_chromosome_ch01_gi_663673439_107405095-107405224_reversed	Solanales
Solanum peruvianum	Solanaceae	Solanum_peruvianum_RAD	RAD2	pSolyc10g052470.1.1	Sol Genomics Network	Solanum_peruvianum_pSolyc10g052470_1_1	Solanales
Solanum pimpinellifolium	Solanaceae	Solanum_pimpinellifolium_RAD1	RAD2	contig:unspecified:5570027:1:2646:1	Sol Genomics Network	Solanum_pimpinellifolium_WGS_contig_unspecified_5570027_1_2646	Solanales
Solanum pimpinellifolium	Solanaceae	Solanum_pimpinellifolium_RAD2	RAD2	contig:unspecified:6560171:1:6145:1	Sol Genomics Network	Solanum_pimpinellifolium_WGS_contig_unspecified_6560171_1_6145_1_reversed	Solanales
Solanum pimpinellifolium	Solanaceae	Solanum_pimpinellifolium_RAD3	RAD1/RAD3	contig:unspecified;6619945:1:3357:1	Sol Genomics Network	Solanum_pimpinellifolium_WGS_contig_unspecified_6619945_1_3357_1_reversed	Solanales
Solanum tuberosum	Solanaceae	Solanum_tuberosum_RAD2	RAD2	XM_006365046.1	Genebank	Solanum_tuberosum_Potato_gi_565399123_refXM_006365046_1	Solanales
Solanum tuberosum	Solanaceae	Solanum_tuberosum_RAD4	RAD2	PGSC0003DMT400084268	Sol Genomics Network	Solanum_tuberosum_Potato_phytozome_PGSC0003DMT400084268	Solanales
Solanum tuberosum	Solanaceae	Solanum_tuberosum_RAD5	RAD2	ST4.03ch01	Sol Genomics Network	Solanum_tuberosum_Potato_ST4_03_ch01_86000634_86000811	Solanales
Solanum tuberosum	Solanaceae	Solanum_tuberosum_RAD6	RAD2	ST4.03.ch10	Sol Genomics Network	Solanum_tuberosum_Potato_ST4_03_ch10_44202018_44202260	Solanales
Solanum tuberosum	Solanaceae	Solanum_tuberosum_RAD7	RAD2	PGSC0003DMT400009583	Phytozome	Solanum_tuberosum_Potato_phytozome_PGSC0003DMT400009583	Solanales
Solanum tuberosum	Solanaceae	Solanum_tuberosum_RAD8	RAD1/RAD3	PGSC0003DMT400039974	Phytozome	Solanum_tuberosum_Potato_phytozome_PGSC0003DMT400039974	Solanales
Solanum tuberosum	Solanaceae	Solanum_tuberosum_RAD3	RAD1/RAD3	PGSC0003DMT400001883	Sol Genomics Network	Solanum_tuberosum_Potato_phytozome_PGSC0003DMT400001883	Solanales
Solanum tuberosum	Solanaceae	Solanum_tuberosum_RAD9	RAD1/RAD3	ST4.03ch01	Sol Genomics Network	Solanum_tuberosum_Potato_ST4_03_ch01_86016901_86018100_reversed	Solanales
Solanum tuberosum	Solanaceae	Solanum_tuberosum_RAD1	RAD1/RAD3	PGSC0003DMT400009450	Phytozome	Solanum_tuberosum_Potato_phytozome_PGSC0003DMT400009450	Solanales
Spirodela polyrhiza	Araceae	Spirodela_polyrhiza_RAD	OUTGROUP	Spipo0G0019500	Phytozome	Spirodela_polyrhiza_pseudo0_1655509_1655697	Alismatales
Symphoricarpos occidentalis	Caprifoliaceae	Symphoricarpos_orbiculatus_RAD2	RAD2	JX123739	Paper/Genebank	Symphoricarpos_orbiculatus_RAD2A	Dipsacales
Symphoricarpos occidentalis	Caprifoliaceae	Symphoricarpos_orbiculatus_RAD5	RAD2	JX123737	Paper/Genebank	Symphoricarpos_orbiculatus_RADIALIS_2	Dipsacales
Symphoricarpos occidentalis	Caprifoliaceae	Symphoricarpos_occidentalis_RAD1	RAD1/RAD3	JX123710	Paper/Genebank	Symphoricarpos_occidentalis_RAD1A	Dipsacales
Symphoricarpos occidentalis	Caprifoliaceae	Symphoricarpos_orbiculatus_RAD3	RAD1/RAD3	JX123740	Paper/Genebank	Symphoricarpos_orbiculatus_RAD3	Dipsacales
Symphoricarpos occidentalis	Caprifoliaceae	Symphoricarpos_orbiculatus_RAD4	RAD1/RAD3	JX123738	Paper/Genebank	Symphoricarpos_orbiculatus_RADIALIS	Dipsacales
Torenia fournieri	Linderniaceae	Torenia_fournieri_RAD	RAD2	LC090634.1	Genebank	Torenia_fournieri_TfRAD1_mRNA_for_RADIALIS_like_transcription_factor	Lamiales
Valerianella eriocarpa	Caprifoliaceae	Valerianella_eriocarpa_RAD2	RAD2	JX123703	Paper/Genebank	Valerianella_eriocarpa_RAD2B	Dipsacales
Valerianella eriocarpa	Caprifoliaceae	Valerianella_eriocarpa_RAD1	RAD1/RAD3	JX123701	Paper/Genebank	Valerianella_eriocarpa_RAD1A	Dipsacales
Valerianella locusta	Caprifoliaceae	Valerianella_locusta_RAD	RAD2	JX123702	Paper/Genebank	Valerianella_locusta_RAD2B	Dipsacales
Verbena canadensis	Plantaginaceae	Verbena_canadensis_RAD	RAD2	KT284320.1	Genebank	Verbena_canadensis_RADIALIS	Lamiales
Verbena chamaedrys	Plantaginaceae	Verbena_chamaedrys_RAD	RAD2	HQ853605.1	Genebank	Verbena_chamaedrys_RADIALIS	Lamiales
Verbena intercedens	Plantaginaceae	Verbena_intercedens_RAD	RAD2	HQ853606.1	Genebank	Verbena_intercedens_RADIALIS	Lamiales
Verbena serpyllifolia	Plantaginaceae	Verbena_serpyllifolia_RAD	RAD2	FJ649695	Genebank	Verbena_serpyllifolia_RADIALIS	Lamiales
Viburnum acerifolium	Adoxaceae	Viburnum_acerifolium_RAD2	RAD2	JX123748	Paper/Genebank	Viburnum_acerifolium_RAD2A	Dipsacales
Viburnum acerifolium	Adoxaceae	Viburnum_acerifolium_RAD3	RAD2	JX123717	Paper/Genebank	Viburnum_acerifolium_RAD2B	Dipsacales
Viburnum acerifolium	Adoxaceae	Viburnum_acerifolium_RAD1	RAD1/RAD3	JX123749	Paper/Genebank	Viburnum_acerifolium_RAD1B	Dipsacales
Vitis vinifera	Vitaceae	Vitis_vinifera_RAD1	RAD2	XM_003631612	Genebank	Vitis_vinifera_protein_RL_1_LOC100853747	Vitales
Vitis vinifera	Vitaceae	Vitis_vinifera_RAD2	RAD1/RAD3	XM_010650835.1	Genebank	Vitis_vinifera_RL3_LOC100246097	Vitales
Vitis vinifera	Vitaceae	Vitis_vinifera_RAD3	RAD1/RAD3	XM_003631618.2	Genebank	Vitis_vinifera_RL3LOC100853961	Vitales
Weigela hortensis	Caprifoliaceae	Weigela_hortensis_RAD2	RAD2	JX123750	Paper/Genebank	Weigela_hortensis_RAD2A	Dipsacales
Weigela hortensis	Caprifoliaceae	Weigela_hortensis_RAD3	RAD2	JX123718	Paper/Genebank	Weigela_hortensis_RAD2B	Dipsacales
Weigela hortensis	Caprifoliaceae	Weigela_hortensis_RAD1	RAD1/RAD3	JX123751	Paper/Genebank	Weigela_hortensis_RAD1B	Dipsacales
Wulfenia carinthiaca	Plantaginaceae	Wulfenia_carinthiaca_RAD	RAD2	HQ853604	Genebank	Wulfenia_carinthiaca_RADIALIS	Lamiales
Zea mavs	Poaceae	Zea_mavs_RAD	OUTGROUP	GRMZM2G451116_T01	Phytozome	Zea_GRMZM2G451116_T01	Poales
