# Supplementary material for: Evolution of RAD- and DIV-Like Genes in Plants
Source: Int J Mol Sci. 2017 Sep 13;18(9):1961. doi: 10.3390/ijms18091961 (PMC5618610; doi:10.3390/ijms18091961)
Supplement: Supplementary file 1 [file ijms-18-01961-s001.zip › ijms-223486 supplementary - Table S2.xlsx]

## Sheet: Sheet1
Table S2. Accession information of R-R-type genes
Taxa	Families	Sequence ID in this study	Inclusion in phylogeny: Y, yes with clade names; N, no	Accession numbers in databases	Databases	Sequence ID in databases	Orders
Aegilops speltoides	Poaceae	Aegilops_speltoides_clone_TaMYB51_MYB_related_protein	N	JF951934.1	genebank	Aegilops_speltoides_clone_TaMYB51_MYB_related_protein	Poales
Aegilops speltoides	Poaceae	Aegilops_speltoides_GID2_1	N	KU857040.1	genebank	Aegilops_speltoides_GID2_protein_isoform_1_gid2	Poales
Aegilops speltoides	Poaceae	Aegilops_speltoides_GID2_2	N	U857041.1	genebank	Aegilops_speltoides_GID2_protein_isoform_2_gid2	Poales
Aegilops speltoides	Poaceae	Aegilops_speltoides_GID2_3	N	KU857042.1	genebank	Aegilops_speltoides_GID2_protein_isoform_3_gid2	Poales
Aeluropus littoralis	Poaceae	Aeluropus_littoralis_MYB	N	EF534705.1	genebank	Aeluropus_littoralis_MYB_Al_protein_gene_CDS	Poales
Amaranthus hypochondriacus	Amaranthaceae	Amaranthus_hypochondriacus_3	N	AHYPO_017018	phytozome	Amaranthus_hypochondriacus_AHYPO_017018	Caryophyllales
Amaranthus hypochondriacus	Amaranthaceae	Amaranthus_hypochondriacus_4	N	AHYPO_017235	phytozome	Amaranthus_hypochondriacus_AHYPO_017235	Caryophyllales
Amaranthus hypochondriacus	Amaranthaceae	Amaranthus_hypochondriacus_AHYPO_000402	N	AHYPO_000402	phytozome	Amaranthus_hypochondriacus_AHYPO_000402	Caryophyllales
Amaranthus hypochondriacus	Amaranthaceae	Amaranthus_hypochondriacus_AHYPO_001520	N	AHYPO_001520	phytozome	Amaranthus_hypochondriacus_AHYPO_001520	Caryophyllales
Amaranthus hypochondriacus	Amaranthaceae	Amaranthus_hypochondriacus_AHYPO_004695	N	AHYPO_004695	phytozome	Amaranthus_hypochondriacus_AHYPO_004695	Caryophyllales
Amaranthus hypochondriacus	Amaranthaceae	Amaranthus_hypochondriacus_AHYPO_006444	N	AHYPO_006444	phytozome	Amaranthus_hypochondriacus_AHYPO_006444	Caryophyllales
Amaranthus hypochondriacus	Amaranthaceae	Amaranthus_hypochondriacus_AHYPO_010419	N	AHYPO_010419	phytozome	Amaranthus_hypochondriacus_AHYPO_010419	Caryophyllales
Amaranthus hypochondriacus	Amaranthaceae	Amaranthus_hypochondriacus_DIV1	Y RR1A	AHYPO_007744	phytozome	Amaranthus_hypochondriacus_AHYPO_007744	Caryophyllales
Amaranthus hypochondriacus	Amaranthaceae	Amaranthus_hypochondriacus_DIV2	Y RR1C	AHYPO_013679	phytozome	Amaranthus_hypochondriacus_AHYPO_013679	Caryophyllales
Ananas comosus	Bromeliaceae	Ananas_comosus_1	N	Aco010322	phytozome	Ananas_comosus_Aco010322	Poales
Ananas comosus	Bromeliaceae	Ananas_comosus_2	N	Aco014113	phytozome	Ananas_comosus_Aco014113	Poales
Ananas comosus	Bromeliaceae	Ananas_comosus_3	N	Aco015386	phytozome	Ananas_comosus_Aco015386	Poales
Ananas comosus	Bromeliaceae	Ananas_comosus_4	N	Aco016874	phytozome	Ananas_comosus_Aco016874	Poales
Ananas comosus	Bromeliaceae	Ananas_comosus_Aco008934	N	Aco008934	phytozome	Ananas_comosus_Aco008934	Poales
Ananas comosus	Bromeliaceae	Ananas_comosus_Aco009969	N	Aco009969	phytozome	Ananas_comosus_Aco009969	Poales
Antirrhinum majus	Plantaginaceae	Antirrhinum_majus_DIV	Y RR2A/DIV1	AY077453.1	genebank	Antirrhinum_majus_DIV_cds	Lamiales
Aquilegia alpina	Ranunculaceae	Aquilegia_alpina_DIV	Y RR2B/DIV2	FJ805376.1	genebank	Aquilegia_alpina_FJ805376	Ranunculales
Aquilegia coerulea	Ranunculaceae	Aquilegia_coerulea_Goldsmith_3	N	Aquca_004_00370	phytozome	Aquilegia_coerulea_Goldsmith_Aquca_004_00370	Ranunculales
Aquilegia coerulea	Ranunculaceae	Aquilegia_coerulea_Goldsmith_4	N	Aquca_009_00736	phytozome	Aquilegia_coerulea_Goldsmith_Aquca_009_00736	Ranunculales
Aquilegia coerulea	Ranunculaceae	Aquilegia_coerulea_Goldsmith_Aquca_001_00262	N	Aquca_001_00262	phytozome	Aquilegia_coerulea_Goldsmith_Aquca_001_00262	Ranunculales
Aquilegia coerulea	Ranunculaceae	Aquilegia_coerulea_Goldsmith_Aquca_002_00032	N	Aquca_002_00032	phytozome	Aquilegia_coerulea_Goldsmith_Aquca_002_00032	Ranunculales
Aquilegia coerulea	Ranunculaceae	Aquilegia_coerulea_Goldsmith_Aquca_002_00384	N	Aquca_002_00384	phytozome	Aquilegia_coerulea_Goldsmith_Aquca_002_00384	Ranunculales
Aquilegia coerulea	Ranunculaceae	Aquilegia_coerulea_Goldsmith_DIV1	Y RR1A	Aquca_004_00257	phytozome	Aquilegia_coerulea_Goldsmith_Aquca_004_00257	Ranunculales
Aquilegia coerulea	Ranunculaceae	Aquilegia_coerulea_Goldsmith_DIV3	Y RR1A	Aquca_072_00078	phytozome	Aquilegia_coerulea_Goldsmith_Aquca_072_00078	Ranunculales
Aquilegia coerulea	Ranunculaceae	Aquilegia_coerulea_Goldsmith_DIV2	Y RR2B/DIV2	Aquca_004_00289	phytozome	Aquilegia_coerulea_Goldsmith_Aquca_004_00289	Ranunculales
Arabidopsis halleri	Brassicaceae	Arabidopsis_halleri_20436s0006	N	Araha.20436s0006	phytozome	Arabidopsis_halleri_Araha_20436s0006	Brassicales
Arabidopsis halleri	Brassicaceae	Arabidopsis_halleri_4	N	Araha.17955s0001	phytozome	Arabidopsis_halleri_Araha_17955s0001	Brassicales
Arabidopsis halleri	Brassicaceae	Arabidopsis_halleri_DIV3	Y RR1B	Araha.1682s0001	phytozome	Arabidopsis_halleri_Araha_1682s0001	Brassicales
Arabidopsis halleri	Brassicaceae	Arabidopsis_halleri_DIV1	Y RR1C	Araha.0937s0001	phytozome	Arabidopsis_halleri_Araha_0937s0001	Brassicales
Arabidopsis halleri	Brassicaceae	Arabidopsis_halleri_DIV2	Y RR2A/DIV1	Araha.15560s0002	phytozome	Arabidopsis_halleri_Araha_15560s0002	Brassicales
Arabidopsis halleri	Brassicaceae	Arabidopsis_halleri_DIV4	Y RR2B/DIV2	Araha.33366s0002	phytozome	Arabidopsis_halleri_Araha_33366s0002	Brassicales
Arabidopsis lyrata	Brassicaceae	Arabidopsis_lyrata_479087	N	479087	phytozome	Arabidopsis_lyrata_479087	Brassicales
Arabidopsis lyrata	Brassicaceae	Arabidopsis_lyrata_950353	N	950353	phytozome	Arabidopsis_lyrata_950353	Brassicales
Arabidopsis lyrata	Brassicaceae	Arabidopsis_lyrata_DIV1	Y RR2A/DIV1	349486	phytozome	Arabidopsis_lyrata_349486	Brassicales
Arabidopsis lyrata	Brassicaceae	Arabidopsis_lyrata_DIV3	Y RR2A/DIV1	482816	phytozome	Arabidopsis_lyrata_482816	Brassicales
Arabidopsis lyrata	Brassicaceae	Arabidopsis_lyrata_DIV4	Y RR2A/DIV1	496013	phytozome	Arabidopsis_lyrata_496013	Brassicales
Arabidopsis lyrata	Brassicaceae	Arabidopsis_lyrata_DIV2	Y RR2B/DIV2	478469	phytozome	Arabidopsis_lyrata_478469	Brassicales
Arabidopsis lyrata	Brassicaceae	Arabidopsis_lyrata_DIV5	Y RR2B/DIV2	940007	phytozome	Arabidopsis_lyrata_940007	Brassicales
Arabidopsis thaliana columbia	Brassicaceae	Arabidopsis_thaliana_columbia_AT3G16350	N	AY519512.1	phytozome	Arabidopsis_thaliana_columbia_AT3G16350	Brassicales
Arabidopsis thaliana columbia	Brassicaceae	Arabidopsis_thaliana_columbia_AT5g04760_R_R_type	Y RR1A	AB493736.1	phytozome	Arabidopsis_thaliana_columbia_AT5g04760_R_R_type	Brassicales
Arabidopsis thaliana columbia	Brassicaceae	Arabidopsis_thaliana_columbia_AT5G08520_R_R_type	Y RR1B	AY519532.1	phytozome	Arabidopsis_thaliana_columbia_AT5G08520_R_R_type	Brassicales
Arabidopsis thaliana columbia	Brassicaceae	Arabidopsis_thaliana_columbia_AT5G23650_R_R_type	Y RR1B	DQ056685.1	phytozome	Arabidopsis_thaliana_At5g23650_extraction	Brassicales
Arabidopsis thaliana columbia	Brassicaceae	Arabidopsis_thaliana_columbia_AT1G49010_R_R_type	Y RR1C	AY519528.1	phytozome	Arabidopsis_thaliana_columbia_AT1G49010_R_R_type	Brassicales
Arabidopsis thaliana columbia	Brassicaceae	Arabidopsis_thaliana_columbia_AT2G38090_R_R_type	Y RR2A/DIV1	AY519529.1	phytozome	Arabidopsis_thaliana_columbia_AT2G38090_R_R_type	Brassicales
Arabidopsis thaliana columbia	Brassicaceae	Arabidopsis_thaliana_columbia_AT5G01200_R_R_type	Y RR2A/DIV1	AY519530.1	phytozome	Arabidopsis_thaliana_columbia_AT5G01200_R_R_type	Brassicales
Arabidopsis thaliana columbia	Brassicaceae	Arabidopsis_thaliana_columbia_AT5G58900_R_R_type	Y RR2A/DIV1	AY519533.1	phytozome	Arabidopsis_thaliana_columbia_AT5G58900_R_R_type	Brassicales
Arabidopsis thaliana columbia	Brassicaceae	Arabidopsis_thaliana_columbia_AT3G11280_R_R_type	Y RR2B/DIV2	AY550308.1	phytozome	Arabidopsis_thaliana_columbia_AT3G11280_R_R_type	Brassicales
Arabidopsis thaliana columbia	Brassicaceae	Arabidopsis_thaliana_columbia_AT5G05790_R_R_type	Y RR2B/DIV2	AY519531.1	phytozome	Arabidopsis_thaliana_columbia_AT5G05790_R_R_type	Brassicales
Arachis duranensis	Fabaceae	Arachis_duranensis_transcription_factor_DIVARICATA_like_LOC107458408	N	XM_016076613.1	genebank	Arachis_duranensis_transcription_factor_DIVARICATA_like_LOC107458408	Fabales
Arachis duranensis	Fabaceae	Arachis_duranensis_transcription_factor_DIVARICATA_like_LOC107471987_variant1/2	N	XM_016091550.1/XM_016091549.1	genebank	Arachis_duranensis_transcription_factor_DIVARICATA_like_LOC107471987_variant1/2	Fabales
Arachis duranensis	Fabaceae	Arachis_duranensis_transcription_factor_DIVARICATA_like_LOC107479628	N	XM_016099749.1	genebank	Arachis_duranensis_transcription_factor_DIVARICATA_like_LOC107479628	Fabales
Arachis duranensis	Fabaceae	Arachis_duranensis_transcription_factor_DIVARICATA_like_LOC107481302_variant1/2/3	N	XM_016101556.1/XM_016101557.1/XM_016101558.1	genebank	Arachis_duranensis_transcription_factor_DIVARICATA_like_LOC107481302_variant1/2/3	Fabales
Arachis duranensis	Fabaceae	Arachis_duranensis_transcription_factor_DIVARICATA_like_LOC107493640	N	XM_016114720.1	genebank	Arachis_duranensis_transcription_factor_DIVARICATA_like_LOC107493640	Fabales
Arachis duranensis	Fabaceae	Arachis_duranensis_transcription_factor_DIVARICATA_LOC107469352	N	XM_016088733.1	genebank	Arachis_duranensis_transcription_factor_DIVARICATA_LOC107469352	Fabales
Arachis duranensis	Fabaceae	Arachis_duranensis_transcription_factor_DIVARICATA_LOC107469352	N	XM_016088733.1	genebank	Arachis_duranensis_transcription_factor_DIVARICATA_LOC107469352	Fabales
Arachis duranensis	Fabaceae	Arachis_duranensis_transcription_factor_DIVARICATA_LOC107609503	N	XM_016311496.1	genebank	Arachis_duranensis_transcription_factor_DIVARICATA_LOC107609503	Fabales
Arachis duranensis	Fabaceae	Arachis_duranensis_transcription_factor_MYB1R1_like_LOC107487487	N	XM_016108133.1	genebank	Arachis_duranensis_transcription_factor_MYB1R1_like_LOC107487487	Fabales
Arachis duranensis	Fabaceae	Arachis_duranensis_transcription_factor_MYB1R1_LOC107489059	N	XM_016109835.1	genebank	Arachis_duranensis_transcription_factor_MYB1R1_LOC107489059	Fabales
Arachis duranensis	Fabaceae	Arachis_duranensis_uncharacterized_LOC107485662	N	XM_016106193.1	genebank	Arachis_duranensis_uncharacterized_LOC107485662	Fabales
Arachis duranensis	Fabaceae	Archis_duranensis uncharacterized_LOC107490116	N	XM_016110882.1	genebank	Archis_duranensis uncharacterized_LOC107490116	Fabales
Arachis hypogaea	Fabaceae	Arachis_hypogaea_putative_MYB_related_protein_17_MYB17_gene	N	KF208671.1	genebank	Arachis_hypogaea_putative_MYB_related_protein_17_MYB17_gene	Fabales
Arachis hypogaea	Fabaceae	Arachis_hypogaea_putative_MYB_related_protein_22_MYB22_gene	N	KF208676.1	genebank	Arachis_hypogaea_putative_MYB_related_protein_22_MYB22_gene	Fabales
Arachis ipaensis	Fabaceae	Arachis_ipaensis_myb_like_I_LOC107642150	N	XM_016345457.1	genebank	Arachis_ipaensis_myb_like_I_LOC107642150	Fabales
Arachis ipaensis	Fabaceae	Arachis_ipaensis_transcription_factor_DIVARICATA_LOC107467340	N	XM_016086400.1	genebank	Arachis_ipaensis_transcription_factor_DIVARICATA_LOC107467340	Fabales
Arachis ipaensis	Fabaceae	Arachis_ipaensis_transcription_factor_DIVARICATA_LOC107608860	N	XM_016310649.1	genebank	Arachis_ipaensis_transcription_factor_DIVARICATA_LOC107608860	Fabales
Arachis ipaensis	Fabaceae	Arachis_ipaensis_transcription_factor_DIVARICATA_LOC107609463_variant1/2	N	XM_016311454.1/XM_016311455.1	genebank	Arachis_ipaensis_transcription_factor_DIVARICATA_LOC107609463_variant1/2	Fabales
Arachis ipaensis	Fabaceae	Arachis_ipaensis_transcription_factor_DIVARICATA_LOC107623719	N	XM_016326067.1	genebank	Arachis_ipaensis_transcription_factor_DIVARICATA_LOC107623719	Fabales
Arachis ipaensis	Fabaceae	Arachis_ipaensis_transcription_factor_DIVARICATA_LOC107630413	N	XM_016333523.1	genebank	Arachis_ipaensis_transcription_factor_DIVARICATA_LOC107630413	Fabales
Arachis ipaensis	Fabaceae	Arachis_ipaensis_transcription_factor_DIVARICATA_LOC107631454_variant1/2	N	XM_016334902.1/XM_016334903.1	genebank	Arachis_ipaensis_transcription_factor_DIVARICATA_LOC107631454_variant1/2	Fabales
Arachis ipaensis	Fabaceae	Arachis_ipaensis_transcription_factor_MYB1R1_like_LOC107634521	N	XM_016337976.1	genebank	Arachis_ipaensis_transcription_factor_MYB1R1_like_LOC107634521	Fabales
Arachis ipaensis	Fabaceae	Arachis_ipaensis_transcription_factor_MYB1R1_like_LOC107642580	N	XM_016345975.1	genebank	Arachis_ipaensis_transcription_factor_MYB1R1_like_LOC107642580	Fabales
Arachis ipaensis	Fabaceae	Arachis_ipaensis_transcription_factor_MYB1R1_LOC107643461	N	XM_016347116.1	genebank	Arachis_ipaensis_transcription_factor_MYB1R1_LOC107643461	Fabales
Archis hypogaea	Fabaceae	hypogaea_putative_MYB_related_protein_16_MYB16_gene	N	KF208670.1	Gene bank	hypogaea_putative_MYB_related_protein_16_MYB16_gene	Fabales
Archis hypogaea	Fabaceae	hypogaea_putative_MYB_related_protein_18__MYB18_gene	N	KF208672.1	Gene bank	hypogaea_putative_MYB_related_protein_18__MYB18_gene	Fabales
Archis hypogaea	Fabaceae	hypogaea_putative_MYB_related_protein_28_MYB28_gene	N	KF208682.1	Gene bank	hypogaea_putative_MYB_related_protein_28_MYB28_gene	Fabales
Archis hypogaea	Fabaceae	hypogaea_putative_MYB_related_protein_29__MYB29_gene	N	KF208683.1	Gene bank	hypogaea_putative_MYB_related_protein_29__MYB29_gene	Fabales
Archis hypogaea	Fabaceae	hypogaea_putative_MYB_related_protein_30__MYB30_gene	N	KF208684.1	Gene bank	hypogaea_putative_MYB_related_protein_30__MYB30_gene	Fabales
Beta vulgaris	Amaranthaceae	Beta_vulgaris_subsp_vulgaris_transcription_factor_DIVARICATA_like_LOC104883750	N	XM_010668309.1	genebank	Beta_vulgaris_subsp_vulgaris_transcription_factor_DIVARICATA_like_LOC104883750	Caryophyllales
Beta vulgaris	Amaranthaceae	Beta_vulgaris_subsp_vulgaris_transcription_factor_DIVARICATA_like_LOC104886638	N	XM_010671111.1	genebank	Beta_vulgaris_subsp_vulgaris_transcription_factor_DIVARICATA_like_LOC104886638	Caryophyllales
Beta vulgaris	Amaranthaceae	Beta_vulgaris_subsp_vulgaris_transcription_factor_DIVARICATA_like_LOC104900000	N	XM_010687312.1	genebank	Beta_vulgaris_subsp_vulgaris_transcription_factor_DIVARICATA_like_LOC104900000	Caryophyllales
Beta vulgaris	Amaranthaceae	Beta_vulgaris_subsp_vulgaris_transcription_factor_DIVARICATA_like_LOC104903689	N	XM_010691783.1	genebank	Beta_vulgaris_subsp_vulgaris_transcription_factor_DIVARICATA_like_LOC104903689	Caryophyllales
Beta vulgaris	Amaranthaceae	Beta_vulgaris_subsp_vulgaris_transcription_factor_DIVARICATA_like_LOC104907690	N	XM_010696658.1	genebank	Beta_vulgaris_subsp_vulgaris_transcription_factor_DIVARICATA_like_LOC104907690	Caryophyllales
Beta vulgaris	Amaranthaceae	Beta_vulgaris_subsp_vulgaris_transcription_factor_MYB1R1_like_LOC104883142	N	XM_010667609.2	genebank	Beta_vulgaris_subsp_vulgaris_transcription_factor_MYB1R1_like_LOC104883142	Caryophyllales
Beta vulgaris	Amaranthaceae	Beta_vulgaris_subsp_vulgaris_transcription_factor_MYB1R1_like_LOC104888923	N	XM_010674037.1	genebank	Beta_vulgaris_subsp_vulgaris_transcription_factor_MYB1R1_like_LOC104888923	Caryophyllales
Beta vulgaris	Amaranthaceae	Beta_vulgaris_subsp_vulgaris_transcription_factor_MYB1R1_like_LOC104894172	N	XM_010680348.1	genebank	Beta_vulgaris_subsp_vulgaris_transcription_factor_MYB1R1_like_LOC104894172	Caryophyllales
Beta vulgaris	Amaranthaceae	Beta_vulgaris_subsp_vulgaris_transcription_factor_MYB1R1_like_LOC104898042	N	XM_010685047.1	genebank	Beta_vulgaris_subsp_vulgaris_transcription_factor_MYB1R1_like_LOC104898042	Caryophyllales
Beta vulgaris	Amaranthaceae	Beta_vulgaris_subsp_vulgaris_DIV2	Y RR1A	XM_010696772.1	genebank	Beta_vulgaris_subsp_vulgaris_transcription_factor_DIVARICATA_like_LOC104907781	Caryophyllales
Beta vulgaris	Amaranthaceae	Beta_vulgaris_subsp_vulgaris_DIV1	Y RR1C	XM_010682550.1	genebank	Beta_vulgaris_subsp_vulgaris_transcription_factor_DIVARICATA_like_LOC104895904	Caryophyllales
Boechera stricta	Brassicaceae	Boechera_stricta_Bostr_13129s0103	N	Bostr.13129s0103	phytozome	Boechera_stricta_Bostr_13129s0103	Brassicales
Boechera stricta	Brassicaceae	Boechera_stricta_Bostr_13129s0394	N	Bostr.13129s0394	phytozome	Boechera_stricta_Bostr_13129s0394	Brassicales
Boechera stricta	Brassicaceae	Boechera_stricta_Bostr_23794s0264	N	Bostr.23794s0264	phytozome	Boechera_stricta_Bostr_23794s0264	Brassicales
Boechera stricta	Brassicaceae	Boechera_stricta_Bostr_26833s0356	N	Bostr.26833s0356	phytozome	Boechera_stricta_Bostr_26833s0356	Brassicales
Boechera stricta	Brassicaceae	Boechera_stricta_Bostr_26833s0577	N	Bostr.26833s0577	phytozome	Boechera_stricta_Bostr_26833s0577	Brassicales
Boechera stricta	Brassicaceae	Boechera_stricta_Bostr_28625s0055	N	Bostr.28625s0055	phytozome	Boechera_stricta_Bostr_28625s0055	Brassicales
Boechera stricta	Brassicaceae	Boechera_stricta_DIV	Y RR2B/DIV2	Bostr.19424s1061	phytozome	Boechera_stricta_Bostr_19424s1061	Brassicales
Bournea leiophylla	Gesneriaceae	Bournea_leiophylla_transcription_factor_DIV1_mRNA	N	EF211118.1	genebank	Bournea_leiophylla_transcription_factor_DIV1_mRNA	Lamiales
Bournea leiophylla	Gesneriaceae	Bournea_leiophylla_transcription_factor_DIV2_mRNA	N	EF211120.1	genebank	Bournea_leiophylla_transcription_factor_DIV2_mRNA	Lamiales
Brachypodium distachyon	Poaceae	Brachypodium_distachyon_Bradi2g02810	N	Bradi2g02810	phytozome	Brachypodium_distachyon_Bradi2g02810	Poales
Brachypodium distachyon	Poaceae	Brachypodium_distachyon_Bradi2g23710	N	Bradi2g23710	phytozome	Brachypodium_distachyon_Bradi2g23710	Poales
Brachypodium distachyon	Poaceae	Brachypodium_distachyon_Bradi2g55217	N	Bradi2g55217	phytozome	Brachypodium_distachyon_Bradi2g55217	Poales
Brachypodium distachyon	Poaceae	Brachypodium_distachyon_Bradi3g14830	N	Bradi3g14830	phytozome	Brachypodium_distachyon_Bradi3g14830	Poales
Brachypodium distachyon	Poaceae	Brachypodium_distachyon_Bradi3g17170	N	Bradi3g17170	phytozome	Brachypodium_distachyon_Bradi3g17170	Poales
Brachypodium distachyon	Poaceae	Brachypodium_distachyon_Bradi3g33400	N	Bradi3g33400	phytozome	Brachypodium_distachyon_Bradi3g33400	Poales
Brachypodium stacei	Poaceae	Brachypodium_stacei_Brasr26833s0577	N	Brast08G101100	phytozome	Brachypodium_stacei_Brasr26833s0577	Poales
Brachypodium stacei	Poaceae	Brachypodium_stacei_Brast01G080300	N	Brast01G080300	phytozome	Brachypodium_stacei_Brast01G080300	Poales
Brachypodium stacei	Poaceae	Brachypodium_stacei_Brast01G086200	N	Brast01G086200	phytozome	Brachypodium_stacei_Brast01G086200	Poales
Brachypodium stacei	Poaceae	Brachypodium_stacei_Brast01G255500	N	Brast01G255500	phytozome	Brachypodium_stacei_Brast01G255500	Poales
Brachypodium stacei	Poaceae	Brachypodium_stacei_Brast01G387300	N	Brast01G387300	phytozome	Brachypodium_stacei_Brast01G387300	Poales
Brachypodium stacei	Poaceae	Brachypodium_stacei_Brast03G011700	N	Brast03G011700	phytozome	Brachypodium_stacei_Brast03G011700	Poales
Brachypodium stacei	Poaceae	Brachypodium_stacei_Brast03G036600	N	Brast03G036600	phytozome	Brachypodium_stacei_Brast03G036600	Poales
Brachypodium stacei	Poaceae	Brachypodium_stacei_Brast03G198600	N	Brast03G198600	phytozome	Brachypodium_stacei_Brast03G198600	Poales
Brachypodium stacei	Poaceae	Brachypodium_stacei_Brast03G199200	N	Brast03G199200	phytozome	Brachypodium_stacei_Brast03G199200	Poales
Brachypodium stacei	Poaceae	Brachypodium_stacei_Brast08G105400	N	Brast08G105400	phytozome	Brachypodium_stacei_Brast08G105400	Poales
Brachypodium stacei	Poaceae	Brachypodium_stacei_Brast09G257200	N	Brast09G257200	phytozome	Brachypodium_stacei_Brast09G257200	Poales
Brassica rapa	Brassicaceae	Brassica_rapa_FPsc_Brara_A01814	N	Brara.A01814	phytozome	Brassica_rapa_FPsc_Brara_A01814	Brassicales
Brassica rapa	Brassicaceae	Brassica_rapa_FPsc_Brara_A03415	N	Brara.A03415	phytozome	Brassica_rapa_FPsc_Brara_A03415	Brassicales
Brassica rapa	Brassicaceae	Brassica_rapa_FPsc_Brara_B00032	N	Brara.B00032	phytozome	Brassica_rapa_FPsc_Brara_B00032	Brassicales
Brassica rapa	Brassicaceae	Brassica_rapa_FPsc_Brara_B01892	N	Brara.B01892	phytozome	Brassica_rapa_FPsc_Brara_B01892	Brassicales
Brassica rapa	Brassicaceae	Brassica_rapa_FPsc_Brara_B03706	N	Brara.B03706	phytozome	Brassica_rapa_FPsc_Brara_B03706	Brassicales
Brassica rapa	Brassicaceae	Brassica_rapa_FPsc_Brara_C00358	N	Brara.C00358	phytozome	Brassica_rapa_FPsc_Brara_C00358	Brassicales
Brassica rapa	Brassicaceae	Brassica_rapa_FPsc_Brara_C01111	N	Brara.C01111	phytozome	Brassica_rapa_FPsc_Brara_C01111	Brassicales
Brassica rapa	Brassicaceae	Brassica_rapa_FPsc_Brara_C01919	N	Brara.C01919	phytozome	Brassica_rapa_FPsc_Brara_C01919	Brassicales
Brassica rapa	Brassicaceae	Brassica_rapa_FPsc_Brara_C03606	N	Brara.C03606	phytozome	Brassica_rapa_FPsc_Brara_C03606	Brassicales
Brassica rapa	Brassicaceae	Brassica_rapa_FPsc_Brara_C04549	N	Brara.C04549	phytozome	Brassica_rapa_FPsc_Brara_C04549	Brassicales
Brassica rapa	Brassicaceae	Brassica_rapa_FPsc_Brara_D02327	N	Brara.D02327	phytozome	Brassica_rapa_FPsc_Brara_D02327	Brassicales
Brassica rapa	Brassicaceae	Brassica_rapa_FPsc_Brara_E00711	N	Brara.E00711	phytozome	Brassica_rapa_FPsc_Brara_E00711	Brassicales
Brassica rapa	Brassicaceae	Brassica_rapa_FPsc_Brara_E02518	N	Brara.E02518	phytozome	Brassica_rapa_FPsc_Brara_E02518	Brassicales
Brassica rapa	Brassicaceae	Brassica_rapa_FPsc_Brara_F00380	N	Brara.F00380	phytozome	Brassica_rapa_FPsc_Brara_F00380	Brassicales
Brassica rapa	Brassicaceae	Brassica_rapa_FPsc_Brara_F02600	N	Brara.F02600	phytozome	Brassica_rapa_FPsc_Brara_F02600	Brassicales
Brassica rapa	Brassicaceae	Brassica_rapa_FPsc_Brara_G02453	N	Brara.B03706	phytozome	Brassica_rapa_FPsc_Brara_G02453	Brassicales
Brassica rapa	Brassicaceae	Brassica_rapa_FPsc_Brara_H00322	N	Brara.H00322	phytozome	Brassica_rapa_FPsc_Brara_H00322	Brassicales
Brassica rapa	Brassicaceae	Brassica_rapa_FPsc_Brara_I04759	N	Brara.I04759	phytozome	Brassica_rapa_FPsc_Brara_I04759	Brassicales
Brassica rapa	Brassicaceae	Brassica_rapa_FPsc_Brara_J01271	N	Brara.J01271	phytozome	Brassica_rapa_FPsc_Brara_J01271	Brassicales
Brassica rapa	Brassicaceae	Brassica_rapa_FPsc_Brara_J02420	N	Brara.J02420	phytozome	Brassica_rapa_FPsc_Brara_J02420	Brassicales
Brassica rapa	Brassicaceae	Brassica_rapa_FPsc_Brara_J02638	N	Brara.J02638	phytozome	Brassica_rapa_FPsc_Brara_J02638	Brassicales
Brassica rapa	Brassicaceae	Brassica_rapa_FPsc_DIV	Y RR1B	Brara.B00290	phytozome	Brassica_rapa_FPsc_Brara_B00290	Brassicales
Camelina sativa	Brassicaceae	Camelina_sativa_transcription_factor_DIVARICATA_like_LOC104704166	N	XM_010420300.1	Gene bank	Camelina_sativa_transcription_factor_DIVARICATA_like_LOC104704166	Brassicales
Camelina sativa	Brassicaceae	Camelina_sativa_transcription_factor_DIVARICATA_like_LOC104704175	N	XM_010420307.1	Gene bank	Camelina_sativa_transcription_factor_DIVARICATA_like_LOC104704175	Brassicales
Camelina sativa	Brassicaceae	Camelina_sativa_transcription_factor_DIVARICATA_like_LOC104708229	N	XM_010424765.1	Gene bank	Camelina_sativa_transcription_factor_DIVARICATA_like_LOC104708229	Brassicales
Camelina sativa	Brassicaceae	Camelina_sativa_transcription_factor_DIVARICATA_like_LOC104708533	N	XM_010425126.1	Gene bank	Camelina_sativa_transcription_factor_DIVARICATA_like_LOC104708533	Brassicales
Camelina sativa	Brassicaceae	Camelina_sativa_transcription_factor_DIVARICATA_like_LOC104734584	N	XM_010454183.1	Gene bank	Camelina_sativa_transcription_factor_DIVARICATA_like_LOC104734584	Brassicales
Camelina sativa	Brassicaceae	Camelina_sativa_transcription_factor_DIVARICATA_like_LOC104734881	N	XM_010454557.1	Gene bank	Camelina_sativa_transcription_factor_DIVARICATA_like_LOC104734881	Brassicales
Camelina sativa	Brassicaceae	Camelina_sativa_transcription_factor_DIVARICATA_like_LOC104742411	N	XM_010463413.1	Gene bank	Camelina_sativa_transcription_factor_DIVARICATA_like_LOC104742411	Brassicales
Camelina sativa	Brassicaceae	Camelina_sativa_transcription_factor_DIVARICATA_like_LOC104745330	N	XM_010466529.1	Gene bank	Camelina_sativa_transcription_factor_DIVARICATA_like_LOC104745330	Brassicales
Camelina sativa	Brassicaceae	Camelina_sativa_transcription_factor_DIVARICATA_like_LOC104748110	N	XM_010469799.1	Gene bank	Camelina_sativa_transcription_factor_DIVARICATA_like_LOC104748110	Brassicales
Camelina sativa	Brassicaceae	Camelina_sativa_transcription_factor_DIVARICATA_like_LOC104748112	N	XM_010469800.1	Gene bank	Camelina_sativa_transcription_factor_DIVARICATA_like_LOC104748112	Brassicales
Camelina sativa	Brassicaceae	Camelina_sativa_transcription_factor_DIVARICATA_like_LOC104748113	N	XM_010469801.1	Gene bank	Camelina_sativa_transcription_factor_DIVARICATA_like_LOC104748113	Brassicales
Camelina sativa	Brassicaceae	Camelina_sativa_transcription_factor_DIVARICATA_like_LOC104756243	N	XM_010478801.1	Gene bank	Camelina_sativa_transcription_factor_DIVARICATA_like_LOC104756243	Brassicales
Camelina sativa	Brassicaceae	Camelina_sativa_transcription_factor_DIVARICATA_like_LOC104756353	N	XM_010478930.1	Gene bank	Camelina_sativa_transcription_factor_DIVARICATA_like_LOC104756353	Brassicales
Camelina sativa	Brassicaceae	Camelina_sativa_transcription_factor_DIVARICATA_like_LOC104756353	N	XM_010478930.1	Gene bank	Camelina_sativa_transcription_factor_DIVARICATA_like_LOC104756353	Brassicales
Camelina sativa	Brassicaceae	Camelina_sativa_transcription_factor_DIVARICATA_like_LOC104758201	N	XM_010481029.1	Gene bank	Camelina_sativa_transcription_factor_DIVARICATA_like_LOC104758201	Brassicales
Camelina sativa	Brassicaceae	Camelina_sativa_transcription_factor_DIVARICATA_like_LOC104761990_variant1/2	N	XM_010485197.1/XM_010485198.1	Gene bank	Camelina_sativa_transcription_factor_DIVARICATA_like_LOC104761990_variant1/2	Brassicales
Camelina sativa	Brassicaceae	Camelina_sativa_transcription_factor_DIVARICATA_like_LOC104764489	N	XM_010488068.1	Gene bank	Camelina_sativa_transcription_factor_DIVARICATA_like_LOC104764489	Brassicales
Camelina sativa	Brassicaceae	Camelina_sativa_transcription_factor_DIVARICATA_like_LOC104764773	N	XM_010488369.1	Gene bank	Camelina_sativa_transcription_factor_DIVARICATA_like_LOC104764773	Brassicales
Camelina sativa	Brassicaceae	Camelina_sativa_transcription_factor_DIVARICATA_like_LOC104764879	N	XM_010488474.1	Gene bank	Camelina_sativa_transcription_factor_DIVARICATA_like_LOC104764879	Brassicales
Camelina sativa	Brassicaceae	Camelina_sativa_transcription_factor_DIVARICATA_like_LOC104772172	N	XM_010496816.1	Gene bank	Camelina_sativa_transcription_factor_DIVARICATA_like_LOC104772172	Brassicales
Camelina sativa	Brassicaceae	Camelina_sativa_transcription_factor_DIVARICATA_like_LOC104782242	N	XM_010507118.1	Gene bank	Camelina_sativa_transcription_factor_DIVARICATA_like_LOC104782242	Brassicales
Camelina sativa	Brassicaceae	Camelina_sativa_transcription_factor_DIVARICATA_like_LOC104785667	N	XM_010510926.1	Gene bank	Camelina_sativa_transcription_factor_DIVARICATA_like_LOC104785667	Brassicales
Camelina sativa	Brassicaceae	Camelina_sativa_transcription_factor_DIVARICATA_like_LOC104792604	N	XM_010518791.1	Gene bank	Camelina_sativa_transcription_factor_DIVARICATA_like_LOC104792604	Brassicales
Camelina sativa	Brassicaceae	Camelina_sativa_transcription_factor_DIVARICATA_LOC104728980	N	XM_010447886.1	Gene bank	Camelina_sativa_transcription_factor_DIVARICATA_LOC104728980	Brassicales
Camelina sativa	Brassicaceae	Camelina_sativa_transcription_factor_DIVARICATA_LOC104785667	N	XM_010510926.1	Gene bank	Camelina_sativa_transcription_factor_DIVARICATA_LOC104785667	Brassicales
Camelina sativa	Brassicaceae	Camelina_sativa_transcription_factor_MYB1R1_like_LOC104705024	N	XM_010421018.1	Gene bank	Camelina_sativa_transcription_factor_MYB1R1_like_LOC104705024	Brassicales
Camelina sativa	Brassicaceae	Camelina_sativa_transcription_factor_MYB1R1_like_LOC104776016_variant1/2	N	XM_010500005.1/XM_010500006.1	Gene bank	Camelina_sativa_transcription_factor_MYB1R1_like_LOC104776016_variant1/2	Brassicales
Camelina sativa	Brassicaceae	Camelina_sativa_uncharacterized_LOC104726752	N	XM_010445683.1	Gene bank	Camelina_sativa_uncharacterized_LOC104726752	Brassicales
Camelina sativa	Brassicaceae	Camelina_sativa_uncharacterized_LOC104745965	N	XM_010467355.1	Gene bank	Camelina_sativa_uncharacterized_LOC104745965	Brassicales
Camelina sativa	Brassicaceae	Camelina_sativa_uncharacterized_LOC104765474	N	XM_010489189.1	Gene bank	Camelina_sativa_uncharacterized_LOC104765474	Brassicales
Camelina sativa	Brassicaceae	Camelina_sativa_uncharacterized_LOC104781253	N	XM_010505881.2	Gene bank	Camelina_sativa_uncharacterized_LOC104781253	Brassicales
Camelina sativa	Brassicaceae	Camelina_sativa_DIV2	Y RR1C	XM_010502142.1	Gene bank	Camelina_sativa_transcription_factor_DIVARICATA_like_LOC104777819	Brassicales
Camelina sativa	Brassicaceae	Camelina_sativa_DIV1	Y RR2B/DIV2	XM_010492814.1	Gene bank	Camelina_sativa_transcription_factor_DIVARICATA_like_LOC104768774	Brassicales
Capsella rubella	Brassicaceae	Capsella_rubella_Carubv10001525m_g	N	Carubv10001525m.g	phytozome	Capsella_rubella_Carubv10001525m_g	Brassicales
Capsella rubella	Brassicaceae	Capsella_rubella_Carubv10003231m_g	N	Carubv10003231m.g	phytozome	Capsella_rubella_Carubv10003231m_g	Brassicales
Capsella rubella	Brassicaceae	Capsella_rubella_Carubv10009808m_g	N	Carubv10009808m.g	phytozome	Capsella_rubella_Carubv10009808m_g	Brassicales
Capsella rubella	Brassicaceae	Capsella_rubella_Carubv10011841m_g	N	Carubv10011841m.g	phytozome	Capsella_rubella_Carubv10011841m_g	Brassicales
Capsella rubella	Brassicaceae	Capsella_rubella_Carubv10013924m_g	N	Carubv10013924m.g	phytozome	Capsella_rubella_Carubv10013924m_g	Brassicales
Capsella rubella	Brassicaceae	Capsella_rubella_Carubv10014411m_g	N	Carubv10014411m.g	phytozome	Capsella_rubella_Carubv10014411m_g	Brassicales
Capsella rubella	Brassicaceae	Capsella_rubella_Carubv10023736m_g	N	Carubv10023736m.g	phytozome	Capsella_rubella_Carubv10023736m_g	Brassicales
Capsella rubella	Brassicaceae	Capsella_rubella_Carubv10026903m_g	N	Carubv10026903m.g	phytozome	Capsella_rubella_Carubv10026903m_g	Brassicales
Capsella rubella	Brassicaceae	Capsella_rubella_Carubv10027693m_g	N	Carubv10027693m.g	phytozome	Capsella_rubella_Carubv10027693m_g	Brassicales
Capsella rubella	Brassicaceae	Capsella_rubella_DIV	Y RR2B/DIV2	Carubv10001695m.g	phytozome	Capsella_rubella_Carubv10001695m_g	Brassicales
Capsella grandiflora	Brassicaceae	Capsella_grandiflora_Cagra_0090s0025	N	Cagra.0090s0025	phytozome	Capsella_grandiflora_Cagra_0090s0025	Brassicales
Capsella grandiflora	Brassicaceae	Capsella_grandiflora_Cagra_0891s0087	N	Cagra.0891s0087	phytozome	Capsella_grandiflora_Cagra_0891s0087	Brassicales
Capsella grandiflora	Brassicaceae	Capsella_grandiflora_Cagra_1365s0066	N	Cagra.1365s0066	phytozome	Capsella_grandiflora_Cagra_1365s0066	Brassicales
Capsella grandiflora	Brassicaceae	Capsella_grandiflora_Cagra_1613s0002	N	Cagra.1613s0002	phytozome	Capsella_grandiflora_Cagra_1613s0002	Brassicales
Capsella grandiflora	Brassicaceae	Capsella_grandiflora_Cagra_1655s0043	N	Cagra.1655s0043	phytozome	Capsella_grandiflora_Cagra_1655s0043	Brassicales
Capsella grandiflora	Brassicaceae	Capsella_grandiflora_Cagra_1961s0096	N	Cagra.1961s0096	phytozome	Capsella_grandiflora_Cagra_1961s0096	Brassicales
Capsella grandiflora	Brassicaceae	Capsella_grandiflora_Cagra_4850s0001	N	Cagra.4850s0001	phytozome	Capsella_grandiflora_Cagra_4850s0001	Brassicales
Capsella grandiflora	Brassicaceae	Capsella_grandiflora_Cagra_5131s0007	N	Cagra.5131s0007	phytozome	Capsella_grandiflora_Cagra_5131s0007	Brassicales
Capsella grandiflora	Brassicaceae	Capsella_grandiflora_Cagra_6624s0006	N	Cagra.6624s0006	phytozome	Capsella_grandiflora_Cagra_6624s0006	Brassicales
Capsella grandiflora	Brassicaceae	Capsella_grandiflora_DIV	Y RR1B	Cagra.25796s0001	phytozome	Capsella_grandiflora_Cagra_25796s0001	Brassicales
Capsicum annuum	Solanaceae	Capsicum_annuum_transcription_factor_MYB1R1_like_LOC107875928	N	XM_016722831.1	Gene bank	Capsicum_annuum_transcription_factor_MYB1R1_like_LOC107875928	Solanales
Capsicum annuum	Solanaceae	Capsicum_annuum_transcription_factor_MYB1R1_LOC107840959	N	XM_016684918.1	Gene bank	Capsicum_annuum_transcription_factor_MYB1R1_LOC107840959	Solanales
Capsicum annuum	Solanaceae	Capsicum_annuum_uncharacterized_LOC107850716	N	XM_016695436.1	Gene bank	Capsicum_annuum_uncharacterized_LOC107850716	Solanales
Capsicum annuum	Solanaceae	Capsicum_annuum_DIV4	Y RR1B	XM_016716914.1	Gene bank	Capsicum_annuum_transcription_factor_DIVARICATA_like_LOC107870395	Solanales
Capsicum annuum	Solanaceae	Capsicum_annuum_DIV6	Y RR1B	XM_016692228.1/XM_016692230.1/XM_016692231.1	Gene bank	Capsicum_annuum_transcription_factor_DIVARICATA_like_LOC107847759_transcript_variant1/2/3	Solanales
Capsicum annuum	Solanaceae	Capsicum_annuum_DIV3	Y RR2B/DIV2	XM_016709385.1	Gene bank	Capsicum_annuum_transcription_factor_DIVARICATA_like_LOC107863460_variant1	Solanales
Capsicum annuum	Solanaceae	Capsicum_annuum_DIV5	Y RR2B/DIV2	XM_016717901.1/XM_016717902.1	Gene bank	Capsicum_annuum_transcription_factor_DIVARICATA_like_LOC107871103_transcript_variant1/2	Solanales
Capsicum annuum	Solanaceae	Capsicum_annuum_DIV1	Y RR2C/DIV3	XM_016686800.1	Gene bank	Capsicum_annuum_transcription_factor_DIVARICATA_like_LOC107842776	Solanales
Capsicum annuum	Solanaceae	Capsicum_annuum_DIV2	Y RR2C/DIV3	XM_016689193.1	Gene bank	Capsicum_annuum_transcription_factor_DIVARICATA_like_LOC107844851	Solanales
Carica papaya	Caricaceae	Carica_papaya_evm_TU_supercontig_2092_1	N	evm.TU.supercontig_2092.1	phytozome	Carica_papaya_evm_TU_supercontig_2092_1	Brassicales
Carica papaya	Caricaceae	Carica_papaya_evm_TU_supercontig_89_70	N	evm.TU.supercontig_89.70	phytozome	Carica_papaya_evm_TU_supercontig_89_70	Brassicales
Carica papaya	Caricaceae	Carica_papaya_DIV1	Y RR2A/DIV1	evm.TU.supercontig_112.58	phytozome	Carica_papaya_evm_TU_supercontig_112_58	Brassicales
Carica papaya	Caricaceae	Carica_papaya_DIV3	Y RR2B/DIV2	evm.TU.supercontig_19.216	phytozome	Carica_papaya_evm_TU_supercontig_19_216	Brassicales
Carica papaya	Caricaceae	Carica_papaya_DIV4	Y RR2B/DIV2	evm.TU.supercontig_19.217	phytozome	Carica_papaya_evm_TU_supercontig_19_217	Brassicales
Carica papaya	Caricaceae	Carica_papaya_DIV2	Y RR2C/DIV3	evm.TU.supercontig_1130.1	phytozome	Carica_papaya_evm_TU_supercontig_1130_1	Brassicales
Centranthus macrosiphon	Caprifoliaceae	Centranthus_macrosiphon_DIV1	Y RR2A/DIV1	FJ805295.1	Gene bank	Centranthus_macrosiphon_DIV1B_FJ805295	Dipsacales
Centranthus macrosiphon	Caprifoliaceae	Centranthus_macrosiphon_DIV2	Y RR2C/DIV3	FJ805296.1	Gene bank	Centranthus_macrosiphon_DIV3A_FJ805296	Dipsacales
Centranthus ruber	Caprifoliaceae	Centranthus_ruber_DIV1	Y RR2A/DIV1	FJ805297.1	Gene bank	Centranthus_ruber_DIV1B_FJ805297	Dipsacales
Centranthus ruber	Caprifoliaceae	Centranthus_ruber_DIV2	Y RR2C/DIV3	FJ805298.1	Gene bank	Centranthus_ruber_DIV3A_FJ805298	Dipsacales
Centranthus ruber	Caprifoliaceae	Centranthus_ruber_DIV3	Y RR2C/DIV3	FJ805299.1	Gene bank	Centranthus_ruber_DIV3B_FJ805299	Dipsacales
Cicer arietinum	Fabaceae	Cicer_arietinum_transcription_factor_DIVARICATA_like_LOC101489770	N	XM_004506202.1	Gene bank	Cicer_arietinum_transcription_factor_DIVARICATA_like_LOC101489770	Fabales
Cicer arietinum	Fabaceae	Cicer_arietinum_transcription_factor_DIVARICATA_like_LOC101490415_variant1/2	N	XM_004506203.1/XM_004506204.2	Gene bank	Cicer_arietinum_transcription_factor_DIVARICATA_like_LOC101490415_variant1/2	Fabales
Cicer arietinum	Fabaceae	Cicer_arietinum_transcription_factor_DIVARICATA_LOC101494305	N	XM_004506730.2	Gene bank	Cicer_arietinum_transcription_factor_DIVARICATA_LOC101494305	Fabales
Cicer arietinum	Fabaceae	Cicer_arietinum_transcription_factor_DIVARICATA_LOC101494332	N	XM_004490518.2	Gene bank	Cicer_arietinum_transcription_factor_DIVARICATA_LOC101494332	Fabales
Cicer arietinum	Fabaceae	Cicer_arietinum_transcription_factor_DIVARICATA_LOC101499316	N	XM_004509798.2	Gene bank	Cicer_arietinum_transcription_factor_DIVARICATA_LOC101499316	Fabales
Cicer arietinum	Fabaceae	Cicer_arietinum_transcription_factor_DIVARICATA_LOC101504133	N	XM_004492358.2	Gene bank	Cicer_arietinum_transcription_factor_DIVARICATA_LOC101504133	Fabales
Cicer arietinum	Fabaceae	Cicer_arietinum_transcription_factor_DIVARICATA_LOC101508945_variant1/2	N	XM_004513192.2/XM_004513193.2	Gene bank	Cicer_arietinum_transcription_factor_DIVARICATA_LOC101508945_variant1/2	Fabales
Cicer arietinum	Fabaceae	Cicer_arietinum_transcription_factor_DIVARICATA_LOC101511974	N	XM_004497078.2	Gene bank	Cicer_arietinum_transcription_factor_DIVARICATA_LOC101511974	Fabales
Cicer arietinum	Fabaceae	Cicer_arietinum_transcription_factor_MYB1R1_like_LOC101511722_variant1/2	N	XM_004489888.2/XM_012712802.1	Gene bank	Cicer_arietinum_transcription_factor_MYB1R1_like_LOC101511722_variant1/2	Fabales
Cicer arietinum	Fabaceae	Cicer_arietinum_transcription_uncharacterized_LOC101505306	N	XM_004513041.2	Gene bank	Cicer_arietinum_transcription_uncharacterized_LOC101505306	Fabales
Cicer arietinum	Fabaceae	Cicer_arietinum_uncharacterized_LOC101500241	N	XM_004503481.2	Gene bank	Cicer_arietinum_uncharacterized_LOC101500241	Fabales
Cicer arietinum	Fabaceae	Cicer_arietinum_DIV	Y RR2B/DIV2	XM_004490894.2	Gene bank	Cicer_arietinum_transcription_factor_DIVARICATA_LOC101492144	Fabales
Citrus clementina	Rutaceae	Citrus_clementina_hypothetical_protein_CICLE_v10028910mg	N	XM_006424954.1	Gene bank	Citrus_clementina_hypothetical_protein_CICLE_v10028910mg	Sapindales
Citrus clementina	Rutaceae	Citrus_clementina_hypothetical_protein_CICLE_v10029205mg	N	XM_006424140.1	Gene bank	Citrus_clementina_hypothetical_protein_CICLE_v10029205mg	Sapindales
Citrus clementina	Rutaceae	Citrus_clementina_Ciclev10006714m_g	N	Ciclev10006714m.g	phytozome	Citrus_clementina_Ciclev10006714m_g	Sapindales
Citrus clementina	Rutaceae	Citrus_clementina_Ciclev10009011m_g	N	Ciclev10009011m.g	phytozome	Citrus_clementina_Ciclev10009011m_g	Sapindales
Citrus clementina	Rutaceae	Citrus_clementina_Ciclev10009128m_g	N	Ciclev10009128m.g	phytozome	Citrus_clementina_Ciclev10009128m_g	Sapindales
Citrus clementina	Rutaceae	Citrus_clementina_Ciclev10016071m_g	N	Ciclev10016071m.g	phytozome	Citrus_clementina_Ciclev10016071m_g	Sapindales
Citrus clementina	Rutaceae	Citrus_clementina_Ciclev10021067m_g	N	Ciclev10021067m.g	phytozome	Citrus_clementina_Ciclev10021067m_g	Sapindales
Citrus clementina	Rutaceae	Citrus_clementina_Ciclev10021342m_g	N	Ciclev10021342m.g	phytozome	Citrus_clementina_Ciclev10021342m_g	Sapindales
Citrus clementina	Rutaceae	Citrus_clementina_Ciclev10025950m_g	N	Ciclev10025950m.g	phytozome	Citrus_clementina_Ciclev10025950m_g	Sapindales
Citrus clementina	Rutaceae	Citrus_clementina_Ciclev10028910m_g	N	Ciclev10028910m.g	phytozome	Citrus_clementina_Ciclev10028910m_g	Sapindales
Citrus clementina	Rutaceae	Citrus_clementina_Ciclev10032309m_g	N	Ciclev10032309m.g	phytozome	Citrus_clementina_Ciclev10032309m_g	Sapindales
Citrus clementina	Rutaceae	Citrus_clementina_DIV	Y RR2C/DIV3	Ciclev10012285m.g	phytozome	Citrus_clementina_Ciclev10012285m_g	Sapindales
Citrus sinensis	Rutaceae	Citrus_sinensis_orange1_1g019948m_g	N	orange1.1g019948m.g	phytozome	Citrus_sinensis_orange1_1g019948m_g	Sapindales
Citrus sinensis	Rutaceae	Citrus_sinensis_orange1_1g021756m_g	N	orange1.1g021756m.g	phytozome	Citrus_sinensis_orange1_1g021756m_g	Sapindales
Citrus sinensis	Rutaceae	Citrus_sinensis_orange1_1g021816m_g	N	orange1.1g021816m.g	phytozome	Citrus_sinensis_orange1_1g021816m_g	Sapindales
Citrus sinensis	Rutaceae	Citrus_sinensis_orange1_1g023196m_g	N	orange1.1g023196m.g	phytozome	Citrus_sinensis_orange1_1g023196m_g	Sapindales
Citrus sinensis	Rutaceae	Citrus_sinensis_orange1_1g032677m_g	N	orange1.1g032677m.g	phytozome	Citrus_sinensis_orange1_1g032677m_g	Sapindales
Citrus sinensis	Rutaceae	Citrus_sinensis_orange1_1g038601m_g	N	orange1.1g038601m.g	phytozome	Citrus_sinensis_orange1_1g038601m_g	Sapindales
Citrus sinensis	Rutaceae	Citrus_sinensis_orange1_1g047042m_g	N	orange1.1g047042m.g	phytozome	Citrus_sinensis_orange1_1g047042m_g	Sapindales
Citrus sinensis	Rutaceae	Citrus_sinensis_transcription_factor_DIVARICATA_like_LOC102606644_variant1/2	N	XM_006475882.2/XM_006475883.2	Gene bank	Citrus_sinensis_transcription_factor_DIVARICATA_like_LOC102606644_variant1/2	Sapindales
Citrus sinensis	Rutaceae	Citrus_sinensis_transcription_factor_DIVARICATA_like_LOC102615932	N	XM_006485691.2	Gene bank	Citrus_sinensis_transcription_factor_DIVARICATA_like_LOC102615932	Sapindales
Citrus sinensis	Rutaceae	Citrus_sinensis_transcription_factor_DIVARICATA_like_LOC102620659	N	XM_006486309.2	Gene bank	Citrus_sinensis_transcription_factor_DIVARICATA_like_LOC102620659	Sapindales
Citrus sinensis	Rutaceae	Citrus_sinensis_transcription_factor_DIVARICATA_like_LOC102626223	N	XM_006485395.2	Gene bank	Citrus_sinensis_transcription_factor_DIVARICATA_like_LOC102626223	Sapindales
Citrus sinensis	Rutaceae	Citrus_sinensis_transcription_factor_DIVARICATA_LOC102610732	N	XM_006488419.2	Gene bank	Citrus_sinensis_transcription_factor_DIVARICATA_LOC102610732	Sapindales
Citrus sinensis	Rutaceae	Citrus_sinensis_transcription_factor_DIVARICATA_LOC102614640	N	XM_006480908.2	Gene bank	Citrus_sinensis_transcription_factor_DIVARICATA_LOC102614640	Sapindales
Citrus sinensis	Rutaceae	Citrus_sinensis_transcription_factor_MYB1R1_LOC102609132	N	XM_006465625.1	Gene bank	Citrus_sinensis_transcription_factor_MYB1R1_LOC102609132	Sapindales
Citrus sinensis	Rutaceae	Citrus_sinensis_transcription_factor_MYB1R1_LOC102619396	N	XM_006477081.2	Gene bank	Citrus_sinensis_transcription_factor_MYB1R1_LOC102619396	Sapindales
Citrus sinensis	Rutaceae	Citrus_sinensis_transcription_factor_MYB1R1_LOC102624682	N	XM_006475356.2	Gene bank	Citrus_sinensis_transcription_factor_MYB1R1_LOC102624682	Sapindales
Citrus sinensis	Rutaceae	Citrus_sinensis_uncharacterized_LOC107178582	N	XM_015533933.1	Gene bank	Citrus_sinensis_uncharacterized_LOC107178582	Sapindales
Citrus sinensis	Rutaceae	Citrus_sinensis_DIV	Y RR1A	XM_006487846.1	Gene bank	Citrus_sinensis_transcription_factor_DIVARICATA_like_LOC102624360	Sapindales
Cucumis melo	Cucurbitaceae	Cucumis_melo_transcription_factor_DIVARICATA_like_LOC103484855	N	XM_008442171.2	Gene bank	Cucumis_melo_transcription_factor_DIVARICATA_like_LOC103484855	Cucurbitales
Cucumis melo	Cucurbitaceae	Cucumis_melo_transcription_factor_DIVARICATA_like_LOC103486321	N	XM_008444241.2	Gene bank	Cucumis_melo_transcription_factor_DIVARICATA_like_LOC103486321	Cucurbitales
Cucumis melo	Cucurbitaceae	Cucumis_melo_transcription_factor_DIVARICATA_like_LOC103491144	N	XM_008450974.2	Gene bank	Cucumis_melo_transcription_factor_DIVARICATA_like_LOC103491144	Cucurbitales
Cucumis melo	Cucurbitaceae	Cucumis_melo_transcription_factor_DIVARICATA_LOC103496517	N	XM_008458386.2	Gene bank	Cucumis_melo_transcription_factor_DIVARICATA_LOC103496517	Cucurbitales
Cucumis melo	Cucurbitaceae	Cucumis_melo_transcription_factor_DIVARICATA_LOC103501421	N	XM_008464994.2	Gene bank	Cucumis_melo_transcription_factor_DIVARICATA_LOC103501421	Cucurbitales
Cucumis melo	Cucurbitaceae	Cucumis_melo_transcription_factor_DIVARICATA_LOC103502037	N	XM_008465835.2	Gene bank	Cucumis_melo_transcription_factor_DIVARICATA_LOC103502037	Cucurbitales
Cucumis sativus	Cucurbitaceae	Cucumis_sativus_Cucsa_067080	N	Cucsa.067080	phytozome	Cucumis_sativus_Cucsa_067080	Cucurbitales
Cucumis sativus	Cucurbitaceae	Cucumis_sativus_Cucsa_103200	N	Cucsa.103200	phytozome	Cucumis_sativus_Cucsa_103200	Cucurbitales
Cucumis sativus	Cucurbitaceae	Cucumis_sativus_Cucsa_139090	N	Cucsa.139090	phytozome	Cucumis_sativus_Cucsa_139090	Cucurbitales
Cucumis sativus	Cucurbitaceae	Cucumis_sativus_Cucsa_164580	N	Cucsa.164580	phytozome	Cucumis_sativus_Cucsa_164580	Cucurbitales
Cucumis sativus	Cucurbitaceae	Cucumis_sativus_Cucsa_176140	N	Cucsa.176140	phytozome	Cucumis_sativus_Cucsa_176140	Cucurbitales
Cucumis sativus	Cucurbitaceae	Cucumis_sativus_Cucsa_197320	N	Cucsa.197320	phytozome	Cucumis_sativus_Cucsa_197320	Cucurbitales
Cucumis sativus	Cucurbitaceae	Cucumis_sativus_Cucsa_198920	N	Cucsa.198920	phytozome	Cucumis_sativus_Cucsa_198920	Cucurbitales
Cucumis sativus	Cucurbitaceae	Cucumis_sativus_Cucsa_321060	N	Cucsa.321060	phytozome	Cucumis_sativus_Cucsa_321060	Cucurbitales
Cucumis sativus	Cucurbitaceae	Cucumis_sativus_Cucsa_364590	N	Cucsa.364590	phytozome	Cucumis_sativus_Cucsa_364590	Cucurbitales
Cucumis sativus	Cucurbitaceae	Cucumis_sativus_Cucsa_395160	N	Cucsa.395160	phytozome	Cucumis_sativus_Cucsa_395160	Cucurbitales
Cucumis sativus	Cucurbitaceae	Cucumis_sativus_Cucsa_397260	N	Cucsa.397260	phytozome	Cucumis_sativus_Cucsa_397260	Cucurbitales
Cucumis sativus	Cucurbitaceae	Cucumis_sativus_transcription_factor_MYB1R1_like_LOC101204468	N	XM_004142991.2	phytozome	Cucumis_sativus_transcription_factor_MYB1R1_like_LOC101204468	Cucurbitales
Cucumis sativus	Cucurbitaceae	Cucumis_sativus_transcription_factor_MYB1R1_like_LOC101214626	N	XM_004138088.2	phytozome	Cucumis_sativus_transcription_factor_MYB1R1_like_LOC101214626	Cucurbitales
Daucus carota	Apiaceae	Daucus_carota_subsp_sativus_DIVARICATA_like_LOC108192597_mRNAx1/x2/x3	N	XM_017373206.1/XM_017373207.1/XM_017373208.1	Gene bank	Daucus_carota_subsp_sativus_DIVARICATA_like_LOC108192597_mRNAx1/x2/x3	Apiales
Daucus carota	Apiaceae	Daucus_carota_subsp_sativus_DIVARICATA_like_LOC108193653_mRNA	N	XM_017360403.1	Gene bank	Daucus_carota_subsp_sativus_DIVARICATA_like_LOC108193653_mRNA	Apiales
Daucus carota	Apiaceae	Daucus_carota_subsp_sativus_DIVARICATA_like_LOC108198695_mRNA	N	XM_017366473.1	Gene bank	Daucus_carota_subsp_sativus_DIVARICATA_like_LOC108198695_mRNA	Apiales
Daucus carota	Apiaceae	Daucus_carota_subsp_sativus_DIVARICATA_like_LOC108204772_mRNA x1/x2/x3/x4	N	XM_017374378.1/XM_017374379.1/XM_017374380.1/XM_017374381.1	Gene bank	Daucus_carota_subsp_sativus_DIVARICATA_like_LOC108204772_mRNA x1/x2/x3/x4	Apiales
Daucus carota	Apiaceae	Daucus_carota_subsp_sativus_DIVARICATA_like_LOC108206843_mRNA	N	XM_017377259.1	Gene bank	Daucus_carota_subsp_sativus_DIVARICATA_like_LOC108206843_mRNA	Apiales
Daucus carota	Apiaceae	Daucus_carota_subsp_sativus_DIVARICATA_like_LOC108210874_mRNAx1/x2	N	XM_017382323.1/XM_017382324.1	Gene bank	Daucus_carota_subsp_sativus_DIVARICATA_like_LOC108210874_mRNAx1/x2	Apiales
Daucus carota	Apiaceae	Daucus_carota_subsp_sativus_DIVARICATA_like_LOC108220214_mRNA	N	XM_017393915.1	Gene bank	Daucus_carota_subsp_sativus_DIVARICATA_like_LOC108220214_mRNA	Apiales
Daucus carota	Apiaceae	Daucus_carota_subsp_sativus_DIVARICATA_like_LOC108227234_mRNA	N	XM_017402279.1	Gene bank	Daucus_carota_subsp_sativus_DIVARICATA_like_LOC108227234_mRNA	Apiales
Daucus carota	Apiaceae	Daucus_carota_subsp_sativus_DIVARICATA_like_OC108199511_mRNA x1/x2	N	XM_017367344.1/XM_017367345.1	Gene bank	Daucus_carota_subsp_sativus_DIVARICATA_like_OC108199511_mRNA x1/x2	Apiales
Daucus carota	Apiaceae	Daucus_carota_subsp_sativus_myb_like_protein_J_LOC108213042	N	XM_017384773.1	Gene bank	Daucus_carota_subsp_sativus_myb_like_protein_J_LOC108213042	Apiales
Daucus carota	Apiaceae	Daucus_carota_subsp_sativus_MYB1R1_like_LOC108193779	N	XM_017360600.1	Gene bank	Daucus_carota_subsp_sativus_MYB1R1_like_LOC108193779	Apiales
Daucus carota	Apiaceae	Daucus_carota_subsp_sativus_MYB1R1_like_LOC108205942	N	XM_017376075.1	Gene bank	Daucus_carota_subsp_sativus_MYB1R1_like_LOC108205942	Apiales
Daucus carota	Apiaceae	Daucus_carota_subsp_sativus_uncharacterized_LOC108211336	N	XM_017382906.1	Gene bank	Daucus_carota_subsp_sativus_uncharacterized_LOC108211336	Apiales
Daucus carota	Apiaceae	Daucus_carota_subsp_sativus_DIV2	Y RR1A	XM_017376508.1	Gene bank	Daucus_carota_subsp_sativus_DIVARICATA_like_LOC108206263_mRNA	Apiales
Daucus carota	Apiaceae	Daucus_carota_subsp_sativus_DIV1	Y RR1B	XM_017367914.1/XM_017367915.1/XM_017367916.1/XM_017367917.1	Gene bank	Daucus_carota_subsp_sativus_DIVARICATA_like_LOC108199895_mRNAx1/x2/x3/x4	Apiales
Daucus carota	Apiaceae	Daucus_carota_subsp_sativus_DIV4	Y RR2A/DIV1	XM_017376150.1	Gene bank	Daucus_carota_subsp_sativus_DIVARICATA_LOC108205998_mRNA	Apiales
Daucus carota	Apiaceae	Daucus_carota_subsp_sativus_DIV3	Y RR2C/DIV3	XM_017389054.1	Gene bank	Daucus_carota_subsp_sativus_DIVARICATA_like_LOC108216321_mRNA	Apiales
Diervilla sessilifolia	Caprifoliaceae	Diervilla_sessilifolia_DIV1	Y RR2A/DIV1	FJ805300.1	Gene bank	Diervilla_sessilifolia_DIV1A_FJ805300	Dipsacales
Diervilla sessilifolia	Caprifoliaceae	Diervilla_sessilifolia_DIV2	Y RR2A/DIV1	FJ805301.1	Gene bank	Diervilla_sessilifolia_DIV1B_FJ805301	Dipsacales
Diervilla sessilifolia	Caprifoliaceae	Diervilla_sessilifolia_DIV3	Y RR2B/DIV2	FJ805302.1	Gene bank	Diervilla_sessilifolia_DIV2B_FJ805302	Dipsacales
Diervilla sessilifolia	Caprifoliaceae	Diervilla_sessilifolia_DIV4	Y RR2C/DIV3	FJ805303.1	Gene bank	Diervilla_sessilifolia_DIV3A_FJ805303	Dipsacales
Diervilla sessilifolia	Caprifoliaceae	Diervilla_sessilifolia_DIV5	Y RR2C/DIV3	FJ805304.1	Gene bank	Diervilla_sessilifolia_DIV3B_FJ805304	Dipsacales
Dipelta floribunda	Caprifoliaceae	Dipelta_floribunda_DIV1	Y RR2A/DIV1	FJ805305.1	Gene bank	Dipelta_floribunda_DIV1B_FJ805305	Dipsacales
Dipelta floribunda	Caprifoliaceae	Dipelta_floribunda_DIV2	Y RR2B/DIV2	FJ805306.1	Gene bank	Dipelta_floribunda_DIV2A_FJ805306	Dipsacales
Dipelta floribunda	Caprifoliaceae	Dipelta_floribunda_DIV3	Y RR2B/DIV2	FJ805307.1	Gene bank	Dipelta_floribunda_DIV2B_FJ805307	Dipsacales
Dipelta floribunda	Caprifoliaceae	Dipelta_floribunda_DIV4	Y RR2C/DIV3	FJ805308.1	Gene bank	Dipelta_floribunda_DIV3B_FJ805308	Dipsacales
Epimedium sagittatum	Berberidaceae	Epimedium_sagittatum_R2R3_MYB_transcription_factor_MYB8	N	JN426955.1	Gene bank	Epimedium_sagittatum_R2R3_MYB_transcription_factor_MYB8	Ranunculales
Eucalyptus grandis	Myrtaceae	Eucalyptus_grandis_Eucgr_B02575	N	Eucgr.B02575	phytozome	Eucalyptus_grandis_Eucgr_B02575	Myrtales
Eucalyptus grandis	Myrtaceae	Eucalyptus_grandis_Eucgr_C03026	N	Eucgr.C03026	phytozome	Eucalyptus_grandis_Eucgr_C03026	Myrtales
Eucalyptus grandis	Myrtaceae	Eucalyptus_grandis_Eucgr_D00726	N	Eucgr.D00726	phytozome	Eucalyptus_grandis_Eucgr_D00726	Myrtales
Eucalyptus grandis	Myrtaceae	Eucalyptus_grandis_Eucgr_D02103	N	Eucgr.D02103	phytozome	Eucalyptus_grandis_Eucgr_D02103	Myrtales
Eucalyptus grandis	Myrtaceae	Eucalyptus_grandis_Eucgr_J00349	N	Eucgr.J00349	phytozome	Eucalyptus_grandis_Eucgr_J00349	Myrtales
Eucalyptus grandis	Myrtaceae	Eucalyptus_grandis_Eucgr_J01940	N	Eucgr.J01940	phytozome	Eucalyptus_grandis_Eucgr_J01940	Myrtales
Eucalyptus grandis	Myrtaceae	Eucalyptus_grandis_Eucgr_J02939	N	Eucgr.J02939	phytozome	Eucalyptus_grandis_Eucgr_J02939	Myrtales
Eucalyptus grandis	Myrtaceae	Eucalyptus_grandis_Eucgr_K00122	N	Eucgr.K00122	phytozome	Eucalyptus_grandis_Eucgr_K00122	Myrtales
Eucalyptus grandis	Myrtaceae	Eucalyptus_grandis_Eucgr_K02897	N	Eucgr.K02897	phytozome	Eucalyptus_grandis_Eucgr_K02897	Myrtales
Eucalyptus grandis	Myrtaceae	Eucalyptus_grandis_transcription_factor_DIVARICATA_like_LOC104424007	N	XM_010036412.1	Gene bank	Eucalyptus_grandis_transcription_factor_DIVARICATA_like_LOC104424007	Myrtales
Eucalyptus grandis	Myrtaceae	Eucalyptus_grandis_transcription_factor_MYB1R1_LOC104426316	N	XM_010039315.1	Gene bank	Eucalyptus_grandis_transcription_factor_MYB1R1_LOC104426316	Myrtales
Eucalyptus grandis	Myrtaceae	Eucalyptus_grandis_DIV5	Y RR1A	XM_010032992.1	Gene bank	Eucalyptus_grandis_transcription_factor_DIVARICATA_like_LOC104421142	Myrtales
Eucalyptus grandis	Myrtaceae	Eucalyptus_grandis_DIV2	Y RR1B	Eucgr.G02591	phytozome	Eucalyptus_grandis_Eucgr_G02591	Myrtales
Eucalyptus grandis	Myrtaceae	Eucalyptus_grandis_DIV4	Y RR1C	Eucgr.K02659	phytozome	Eucalyptus_grandis_Eucgr_K02659	Myrtales
Eucalyptus grandis	Myrtaceae	Eucalyptus_grandis_DIV3	Y RR2B/DIV2	Eucgr.G03029	phytozome	Eucalyptus_grandis_Eucgr_G03029	Myrtales
Eucalyptus grandis	Myrtaceae	Eucalyptus_grandis_DIV1	Y RR2C/DIV3	Eucgr.B02800	phytozome	Eucalyptus_grandis_Eucgr_B02800	Myrtales
Fedia cornucopiae	Caprifoliaceae	Fedia_cornucopiae_DIV1	Y RR2A/DIV1	FJ805309	Gene bank	Fedia_cornucopiae_DIV1Ba_FJ805309	Dipsacales
Fedia cornucopiae	Caprifoliaceae	Fedia_cornucopiae_DIV2	Y RR2A/DIV1	FJ805310	Gene bank	Fedia_cornucopiae_DIV1Bb_FJ805310	Dipsacales
Fragaria vesca	Rosaceae	Fragaria_vesca_gene11419_v1.0_hybrid	N	gene11419-v1.0-hybrid	phytozome	Fragaria_vesca_gene11419_v1.0_hybrid	Rosales
Fragaria vesca	Rosaceae	Fragaria_vesca_gene18815_v1.0_hybrid	N	gene18815-v1.0-hybrid	phytozome	Fragaria_vesca_gene18815_v1.0_hybrid	Rosales
Fragaria vesca	Rosaceae	Fragaria_vesca_gene20912_v1.0_hybrid	N	gene20912-v1.0-hybrid	phytozome	Fragaria_vesca_gene20912_v1.0_hybrid	Rosales
Fragaria vesca	Rosaceae	Fragaria_vesca_gene25733_v1.0_hybrid	N	gene25733-v1.0-hybrid	phytozome	Fragaria_vesca_gene25733_v1.0_hybrid	Rosales
Fragaria vesca	Rosaceae	Fragaria_vesca_subsp_vesca_transcription_factor_MYB1R1_LOC101305277	N	XM_004302813.2	Gene bank	Fragaria_vesca_subsp_vesca_transcription_factor_MYB1R1_LOC101305277	Rosales
Fragaria vesca	Rosaceae	Fragaria_vesca_DIV3	Y RR1A	XM_011470961.1	Gene bank	Fragaria_vesca_subsp_vesca_transcription_factor_DIVARICATA_LOC101298361	Rosales
Fragaria vesca	Rosaceae	Fragaria_vesca_DIV1	Y RR1C	gene26214-v1.0-hybrid	phytozome	Fragaria_vesca_gene26214_v1.0_hybrid	Rosales
Fragaria vesca	Rosaceae	Fragaria_vesca_DIV2	Y RR2A/DIV1	XM_004294220.2	Gene bank	Fragaria_vesca_subsp_vesca_transcription_factor_DIVARICATA_LOC101297998	Rosales
Glycine max	Fabaceae	Glycine_max_Glyma_01G003000	N	Glyma.01G003000	phytozome	Glycine_max_Glyma_01G003000	Fabales
Glycine max	Fabaceae	Glycine_max_Glyma_01G038600	N	Glyma.01G038600	phytozome	Glycine_max_Glyma_01G038600	Fabales
Glycine max	Fabaceae	Glycine_max_Glyma_01G112700	N	Glyma.01G112700	phytozome	Glycine_max_Glyma_01G112700	Fabales
Glycine max	Fabaceae	Glycine_max_Glyma_02G026300	N	Glyma.02G026300	phytozome	Glycine_max_Glyma_02G026300	Fabales
Glycine max	Fabaceae	Glycine_max_Glyma_02G224900	N	Glyma.02G224900	phytozome	Glycine_max_Glyma_02G224900	Fabales
Glycine max	Fabaceae	Glycine_max_Glyma_03G078000	N	Glyma.03G078000	phytozome	Glycine_max_Glyma_03G078000	Fabales
Glycine max	Fabaceae	Glycine_max_Glyma_05G013000	N	Glyma.05G013000	phytozome	Glycine_max_Glyma_05G013000	Fabales
Glycine max	Fabaceae	Glycine_max_Glyma_05G062300	N	Glyma.05G062300	phytozome	Glycine_max_Glyma_05G062300	Fabales
Glycine max	Fabaceae	Glycine_max_Glyma_05G222600	N	Glyma.05G222600	phytozome	Glycine_max_Glyma_05G222600	Fabales
Glycine max	Fabaceae	Glycine_max_Glyma_06G143600	N	Glyma.06G143600	phytozome	Glycine_max_Glyma_06G143600	Fabales
Glycine max	Fabaceae	Glycine_max_Glyma_07G146300	N	Glyma.07G146300	phytozome	Glycine_max_Glyma_07G146300	Fabales
Glycine max	Fabaceae	Glycine_max_Glyma_08G029400	N	Glyma.08G029400	phytozome	Glycine_max_Glyma_08G029400	Fabales
Glycine max	Fabaceae	Glycine_max_Glyma_08G290100	N	Glyma.08G290100	phytozome	Glycine_max_Glyma_08G290100	Fabales
Glycine max	Fabaceae	Glycine_max_Glyma_10G277800	N	Glyma.10G277800	phytozome	Glycine_max_Glyma_10G277800	Fabales
Glycine max	Fabaceae	Glycine_max_Glyma_11G176500	N	Glyma.11G176500	phytozome	Glycine_max_Glyma_11G176500	Fabales
Glycine max	Fabaceae	Glycine_max_Glyma_11G227200	N	Glyma.11G227200	phytozome	Glycine_max_Glyma_11G227200	Fabales
Glycine max	Fabaceae	Glycine_max_Glyma_14G191700	N	Glyma.14G191700	phytozome	Glycine_max_Glyma_14G191700	Fabales
Glycine max	Fabaceae	Glycine_max_Glyma_17G094400	N	Glyma.17G094400	phytozome	Glycine_max_Glyma_17G094400	Fabales
Glycine max	Fabaceae	Glycine_max_Glyma_17G144100	N	Glyma.17G144100	phytozome	Glycine_max_Glyma_17G144100	Fabales
Glycine max	Fabaceae	Glycine_max_Glyma_18G065200	N	Glyma.18G065200	phytozome	Glycine_max_Glyma_18G065200	Fabales
Glycine max	Fabaceae	Glycine_max_Glyma_18G075100	N	Glyma.18G075100	phytozome	Glycine_max_Glyma_18G075100	Fabales
Glycine max	Fabaceae	Glycine_max_Glyma_19G060700	N	Glyma.19G060700	phytozome	Glycine_max_Glyma_19G060700	Fabales
Glycine max	Fabaceae	Glycine_max_Glyma_20G011700	N	Glyma.20G011700	phytozome	Glycine_max_Glyma_20G011700	Fabales
Glycine max	Fabaceae	Glycine_max_Glyma_20G111800	N	Glyma.20G111800	phytozome	Glycine_max_Glyma_20G111800	Fabales
Glycine max	Fabaceae	Glycine_max_DIV4	Y RR1A	Glyma.20G097900	phytozome	Glycine_max_Glyma_20G097900	Fabales
Glycine max	Fabaceae	Glycine_max_DIV1	Y RR1C	Glyma.17G121000	phytozome	Glycine_max_Glyma_17G121000	Fabales
Glycine max	Fabaceae	Glycine_max_DIV2	Y RR2B/DIV2	Glyma.18G030300	phytozome	Glycine_max_Glyma_18G030300	Fabales
Glycine max	Fabaceae	Glycine_max_DIV3	Y RR2C/DIV3	Glyma.18G197500	phytozome	Glycine_max_Glyma_18G197500	Fabales
Glycine max	Fabaceae	Glycine_max_clone_HN_CCL_88_MYB_HD_like_transcription_factor_Glyma03g14440_1	N	KT031184.1	Gene bank	Glycine_max_clone_HN_CCL_88_MYB_HD_like_transcription_factor_Glyma03g14440_1	Fabales
Glycine max	Fabaceae	Glycine_max_clone_HN_CCL_94_MYB_HD_like_transcription_factor_Glyma17g15330_1_like1	N	KT031272.1	Gene bank	Glycine_max_clone_HN_CCL_94_MYB_HD_like_transcription_factor_Glyma17g15330_1_like1	Fabales
Glycine max	Fabaceae	Glycine_max_clone_HN_CCL_95_MYB_HD_like_transcription_factor_Glyma17g15330_1_like2	N	KT031273.1	Gene bank	Glycine_max_clone_HN_CCL_95_MYB_HD_like_transcription_factor_Glyma17g15330_1_like2	Fabales
Glycine max	Fabaceae	Glycine_max_MYB_transcription_factor_MYB126	N	DQ822954.1	Gene bank	Glycine_max_MYB_transcription_factor_MYB126	Fabales
Glycine max	Fabaceae	Glycine_max_MYB_transcription_factor_MYB180	N	NM_001251693.1	Gene bank	Glycine_max_MYB_transcription_factor_MYB180	Fabales
Glycine max	Fabaceae	Glycine_max_MYB_transcription_factor_MYB51	N	DQ822962.1	Gene bank	Glycine_max_MYB_transcription_factor_MYB51	Fabales
Glycine max	Fabaceae	Glycine_max_MYB_transcription_factor_MYB57	N	NM_001248746.1	Gene bank	Glycine_max_MYB_transcription_factor_MYB57	Fabales
Glycine max	Fabaceae	Glycine_max_transcription_factor_DIVARICATA_like_LOC100794742	N	XM_006601430.1	Gene bank	Glycine_max_transcription_factor_DIVARICATA_like_LOC100794742	Fabales
Glycine max	Fabaceae	Glycine_max_transcription_factor_MYB1R1_like_LOC780554	N	XM_003517833.3	Gene bank	Glycine_max_transcription_factor_MYB1R1_like_LOC780554	Fabales
Gossypium arboreum	Malvaceae	Gossypium_arboreum_factor_DIVARICATA_LOC108450805	N	XM_017748579.1	Gene bank	Gossypium_arboreum_factor_DIVARICATA_LOC108450805	Malvales
Gossypium arboreum	Malvaceae	Gossypium_arboreum_factor_DIVARICATA_LOC108454763	N	XM_017753331.1	Gene bank	Gossypium_arboreum_factor_DIVARICATA_LOC108454763	Malvales
Gossypium arboreum	Malvaceae	Gossypium_arboreum_factor_DIVARICATA_LOC108455839	N	XM_017754403.1	Gene bank	Gossypium_arboreum_factor_DIVARICATA_LOC108455839	Malvales
Gossypium arboreum	Malvaceae	Gossypium_arboreum_transcription_factor_ MYB1R1_like_LOC108464353	N	XM_017764619.1	Gene bank	Gossypium_arboreum_transcription_factor_ MYB1R1_like_LOC108464353	Malvales
Gossypium arboreum	Malvaceae	Gossypium_arboreum_transcription_factor_ MYB1R1_like_LOC108472604	N	XM_017774149.1	Gene bank	Gossypium_arboreum_transcription_factor_ MYB1R1_like_LOC108472604	Malvales
Gossypium arboreum	Malvaceae	Gossypium_arboreum_transcription_factor_ MYB1R1_like_LOC108480852	N	XM_017783973.1	Gene bank	Gossypium_arboreum_transcription_factor_ MYB1R1_like_LOC108480852	Malvales
Gossypium arboreum	Malvaceae	Gossypium_arboreum_transcription_factor_ MYB1R1_like_LOC108484696	N	XM_017788578.1	Gene bank	Gossypium_arboreum_transcription_factor_ MYB1R1_like_LOC108484696	Malvales
Gossypium arboreum	Malvaceae	Gossypium_arboreum_transcription_factor_ MYB1R1_like_LOC108485641	N	XM_017789494.1	Gene bank	Gossypium_arboreum_transcription_factor_ MYB1R1_like_LOC108485641	Malvales
Gossypium arboreum	Malvaceae	Gossypium_arboreum_transcription_factor_DIVARICATA_LOC105769526	N	XM_012590213.1	Gene bank	Gossypium_arboreum_transcription_factor_DIVARICATA_LOC105769526	Malvales
Gossypium arboreum	Malvaceae	Gossypium_arboreum_transcription_factor_DIVARICATA_LOC108450804	N	XM_017748578.1	Gene bank	Gossypium_arboreum_transcription_factor_DIVARICATA_LOC108450804	Malvales
Gossypium arboreum	Malvaceae	Gossypium_arboreum_transcription_factor_DIVARICATA_LOC108456179	N	XM_017754778.1	Gene bank	Gossypium_arboreum_transcription_factor_DIVARICATA_LOC108456179	Malvales
Gossypium arboreum	Malvaceae	Gossypium_arboreum_transcription_factor_DIVARICATA_LOC108460379	N	XM_017759857.1	Gene bank	Gossypium_arboreum_transcription_factor_DIVARICATA_LOC108460379	Malvales
Gossypium arboreum	Malvaceae	Gossypium_arboreum_transcription_factor_DIVARICATA_LOC108460927_variant1	N	XM_017760633.1	Gene bank	Gossypium_arboreum_transcription_factor_DIVARICATA_LOC108460927_variant1	Malvales
Gossypium arboreum	Malvaceae	Gossypium_arboreum_transcription_factor_DIVARICATA_LOC108467331	N	XM_017767958.1	Gene bank	Gossypium_arboreum_transcription_factor_DIVARICATA_LOC108467331	Malvales
Gossypium arboreum	Malvaceae	Gossypium_arboreum_transcription_factor_DIVARICATA_LOC108470384	N	XM_017771666.1	Gene bank	Gossypium_arboreum_transcription_factor_DIVARICATA_LOC108470384	Malvales
Gossypium arboreum	Malvaceae	Gossypium_arboreum_transcription_factor_DIVARICATA_LOC108486922	N	XM_017791086.1	Gene bank	Gossypium_arboreum_transcription_factor_DIVARICATA_LOC108486922	Malvales
Gossypium arboreum	Malvaceae	Gossypium_arboreum_uncharacterized_LOC108455236	N	XM_017753820.1	Gene bank	Gossypium_arboreum_uncharacterized_LOC108455236	Malvales
Gossypium arboreum	Malvaceae	Gossypium_arboreum_uncharacterized_LOC108476665	N	XM_017778936.1	Gene bank	Gossypium_arboreum_uncharacterized_LOC108476665	Malvales
Gossypium arboreum	Malvaceae	Gossypium_arboreum_uncharacterized_LOC108477505	N	XM_017780051.1	Gene bank	Gossypium_arboreum_uncharacterized_LOC108477505	Malvales
Gossypium arboreum	Malvaceae	Gossypium_hirsutum_factor_DIVARICATA_LOC107889761	N	XM_016814311.1	Gene bank	Gossypium_hirsutum_factor_DIVARICATA_LOC107889761	Malvales
Gossypium hirsutum	Malvaceae	Gossypium_hirsutum_factor_DIVARICATA_LOC107892493	N	XM_016817570.1	Gene bank	Gossypium_hirsutum_factor_DIVARICATA_LOC107892493	Malvales
Gossypium hirsutum	Malvaceae	Gossypium_hirsutum_factor_DIVARICATA_LOC107906602	N	XM_016833640.1	Gene bank	Gossypium_hirsutum_factor_DIVARICATA_LOC107906602	Malvales
Gossypium hirsutum	Malvaceae	Gossypium_hirsutum_factor_DIVARICATA_LOC107930146	N	XM_016861719.1	Gene bank	Gossypium_hirsutum_factor_DIVARICATA_LOC107930146	Malvales
Gossypium hirsutum	Malvaceae	Gossypium_hirsutum_factor_DIVARICATA_LOC107941704	N	XM_016875285.1	Gene bank	Gossypium_hirsutum_factor_DIVARICATA_LOC107941704	Malvales
Gossypium hirsutum	Malvaceae	Gossypium_hirsutum_factor_DIVARICATA_LOC107951473	N	XM_016886540.1	Gene bank	Gossypium_hirsutum_factor_DIVARICATA_LOC107951473	Malvales
Gossypium hirsutum	Malvaceae	Gossypium_hirsutum_factor_DIVARICATA_LOC107958042	N	XM_016893695.1	Gene bank	Gossypium_hirsutum_factor_DIVARICATA_LOC107958042	Malvales
Gossypium hirsutum	Malvaceae	Gossypium_hirsutum_factor_DIVARICATA_LOC107959172	N	XM_016895161.1	Gene bank	Gossypium_hirsutum_factor_DIVARICATA_LOC107959172	Malvales
Gossypium hirsutum	Malvaceae	Gossypium_hirsutum_factor_DIVARICATA_LOC108467331	N	XM_017767958.1	Gene bank	Gossypium_hirsutum_factor_DIVARICATA_LOC108467331	Malvales
Gossypium hirsutum	Malvaceae	Gossypium_hirsutum_myb_like_protein_J_LOC107934092	N	XM_016866442.1	Gene bank	Gossypium_hirsutum_myb_like_protein_J_LOC107934092	Malvales
Gossypium hirsutum	Malvaceae	Gossypium_hirsutum_myb_like_protein_J_LOC107946923	N	XM_016881428.1	Gene bank	Gossypium_hirsutum_myb_like_protein_J_LOC107946923	Malvales
Gossypium hirsutum	Malvaceae	Gossypium_hirsutum_myb_like_protein_J_LOC108470026	N	XM_017771204.1	Gene bank	Gossypium_hirsutum_myb_like_protein_J_LOC108470026	Malvales
Gossypium hirsutum	Malvaceae	Gossypium_hirsutum_transcription_factor_ MYB1R1_like_LOC107889182	N	XM_016813541.1	Gene bank	Gossypium_hirsutum_transcription_factor_ MYB1R1_like_LOC107889182	Malvales
Gossypium hirsutum	Malvaceae	Gossypium_hirsutum_transcription_factor_ MYB1R1_like_LOC107901127	N	XM_016827007.1	Gene bank	Gossypium_hirsutum_transcription_factor_ MYB1R1_like_LOC107901127	Malvales
Gossypium hirsutum	Malvaceae	Gossypium_hirsutum_transcription_factor_ MYB1R1_like_LOC107907149	N	XM_016834398.1	Gene bank	Gossypium_hirsutum_transcription_factor_ MYB1R1_like_LOC107907149	Malvales
Gossypium hirsutum	Malvaceae	Gossypium_hirsutum_transcription_factor_ MYB1R1_like_LOC107937711	N	XM_016870666.1	Gene bank	Gossypium_hirsutum_transcription_factor_ MYB1R1_like_LOC107937711	Malvales
Gossypium hirsutum	Malvaceae	Gossypium_hirsutum_transcription_factor_ MYB1R1_like_LOC107962763	N	XM_016899262.1	Gene bank	Gossypium_hirsutum_transcription_factor_ MYB1R1_like_LOC107962763	Malvales
Gossypium hirsutum	Malvaceae	Gossypium_hirsutum_transcription_factor_ MYB1R1_like_XM_LOC107950107	N	XM_016884855.1	Gene bank	Gossypium_hirsutum_transcription_factor_ MYB1R1_like_XM_LOC107950107	Malvales
Gossypium hirsutum	Malvaceae	Gossypium_hirsutum_transcription_factor_ MYB1R1_lLOC107887295_variant1/2	N	XM_016811486.1/XM_016811487.1	Gene bank	Gossypium_hirsutum_transcription_factor_ MYB1R1_lLOC107887295_variant1/2	Malvales
Gossypium hirsutum	Malvaceae	Gossypium_hirsutum_transcription_factor_ MYB1R1_LOC107956276	N	XM_016891985.1	Gene bank	Gossypium_hirsutum_transcription_factor_ MYB1R1_LOC107956276	Malvales
Gossypium hirsutum	Malvaceae	Gossypium_hirsutum_transcription_factor_DIVARICATA_LOC107889761	N	XM_016814311.1	Gene bank	Gossypium_hirsutum_transcription_factor_DIVARICATA_LOC107889761	Malvales
Gossypium hirsutum	Malvaceae	Gossypium_hirsutum_transcription_factor_DIVARICATA_LOC107891532	N	XM_016816365.1	Gene bank	Gossypium_hirsutum_transcription_factor_DIVARICATA_LOC107891532	Malvales
Gossypium hirsutum	Malvaceae	Gossypium_hirsutum_transcription_factor_DIVARICATA_LOC107891567	N	XM_016816408.1	Gene bank	Gossypium_hirsutum_transcription_factor_DIVARICATA_LOC107891567	Malvales
Gossypium hirsutum	Malvaceae	Gossypium_hirsutum_transcription_factor_DIVARICATA_LOC107892493	N	XM_016817570.1	Gene bank	Gossypium_hirsutum_transcription_factor_DIVARICATA_LOC107892493	Malvales
Gossypium hirsutum	Malvaceae	Gossypium_hirsutum_transcription_factor_DIVARICATA_LOC107898851	N	XM_016824415.1	Gene bank	Gossypium_hirsutum_transcription_factor_DIVARICATA_LOC107898851	Malvales
Gossypium hirsutum	Malvaceae	Gossypium_hirsutum_transcription_factor_DIVARICATA_LOC107899044	N	XM_016824640.1	Gene bank	Gossypium_hirsutum_transcription_factor_DIVARICATA_LOC107899044	Malvales
Gossypium hirsutum	Malvaceae	Gossypium_hirsutum_transcription_factor_DIVARICATA_LOC107901859	N	XM_016828051.1	Gene bank	Gossypium_hirsutum_transcription_factor_DIVARICATA_LOC107901859	Malvales
Gossypium hirsutum	Malvaceae	Gossypium_hirsutum_transcription_factor_DIVARICATA_LOC107906602	N	XM_016833640.1	Gene bank	Gossypium_hirsutum_transcription_factor_DIVARICATA_LOC107906602	Malvales
Gossypium hirsutum	Malvaceae	Gossypium_hirsutum_transcription_factor_DIVARICATA_LOC107929382	N	XM_016860785.1	Gene bank	Gossypium_hirsutum_transcription_factor_DIVARICATA_LOC107929382	Malvales
Gossypium hirsutum	Malvaceae	Gossypium_hirsutum_transcription_factor_DIVARICATA_LOC107930146	N	XM_016861719.1	Gene bank	Gossypium_hirsutum_transcription_factor_DIVARICATA_LOC107930146	Malvales
Gossypium hirsutum	Malvaceae	Gossypium_hirsutum_transcription_factor_DIVARICATA_LOC107935417	N	XM_016868024.1	Gene bank	Gossypium_hirsutum_transcription_factor_DIVARICATA_LOC107935417	Malvales
Gossypium hirsutum	Malvaceae	Gossypium_hirsutum_transcription_factor_DIVARICATA_LOC107935420	N	XM_016868028.1	Gene bank	Gossypium_hirsutum_transcription_factor_DIVARICATA_LOC107935420	Malvales
Gossypium hirsutum	Malvaceae	Gossypium_hirsutum_transcription_factor_DIVARICATA_LOC107939370	N	XM_016872700.1	Gene bank	Gossypium_hirsutum_transcription_factor_DIVARICATA_LOC107939370	Malvales
Gossypium hirsutum	Malvaceae	Gossypium_hirsutum_transcription_factor_DIVARICATA_LOC107941704	N	XM_016875285.1	Gene bank	Gossypium_hirsutum_transcription_factor_DIVARICATA_LOC107941704	Malvales
Gossypium hirsutum	Malvaceae	Gossypium_hirsutum_transcription_factor_DIVARICATA_LOC107943249	N	XM_016876996.1	Gene bank	Gossypium_hirsutum_transcription_factor_DIVARICATA_LOC107943249	Malvales
Gossypium hirsutum	Malvaceae	Gossypium_hirsutum_transcription_factor_DIVARICATA_LOC107951473	N	XM_016886540.1	Gene bank	Gossypium_hirsutum_transcription_factor_DIVARICATA_LOC107951473	Malvales
Gossypium hirsutum	Malvaceae	Gossypium_hirsutum_transcription_factor_DIVARICATA_LOC107951480	N	XM_016886545.1	Gene bank	Gossypium_hirsutum_transcription_factor_DIVARICATA_LOC107951480	Malvales
Gossypium hirsutum	Malvaceae	Gossypium_hirsutum_transcription_factor_DIVARICATA_LOC107955159	N	XM_016890888.1	Gene bank	Gossypium_hirsutum_transcription_factor_DIVARICATA_LOC107955159	Malvales
Gossypium hirsutum	Malvaceae	Gossypium_hirsutum_transcription_factor_DIVARICATA_LOC107957113	N	XM_016892553.1	Gene bank	Gossypium_hirsutum_transcription_factor_DIVARICATA_LOC107957113	Malvales
Gossypium hirsutum	Malvaceae	Gossypium_hirsutum_transcription_factor_DIVARICATA_LOC107958042	N	XM_016893695.1	Gene bank	Gossypium_hirsutum_transcription_factor_DIVARICATA_LOC107958042	Malvales
Gossypium hirsutum	Malvaceae	Gossypium_hirsutum_transcription_factor_DIVARICATA_LOC107959172	N	XM_016895161.1	Gene bank	Gossypium_hirsutum_transcription_factor_DIVARICATA_LOC107959172	Malvales
Gossypium hirsutum	Malvaceae	Gossypium_hirsutum_uncharacterized_LOC107886060_variant2	N	XM_016809866.1	Gene bank	Gossypium_hirsutum_uncharacterized_LOC107886060_variant2	Malvales
Gossypium hirsutum	Malvaceae	Gossypium_hirsutum_uncharacterized_LOC107931377	N	XM_016863256.1	Gene bank	Gossypium_hirsutum_uncharacterized_LOC107931377	Malvales
Gossypium hirsutum	Malvaceae	Gossypium_hirsutum_uncharacterized_LOC107933474	N	XM_016865688.1	Gene bank	Gossypium_hirsutum_uncharacterized_LOC107933474	Malvales
Gossypium raimondii	Malvaceae	Gossypium_raimondii_factor_DIVARICATA_LOC105761854	N	XM_012579797.1	Gene bank	Gossypium_raimondii_factor_DIVARICATA_LOC105761854	Malvales
Gossypium raimondii	Malvaceae	Gossypium_raimondii_Gorai_002G261600	N	Gorai.002G261600	phytozome	Gossypium_raimondii_Gorai_002G261600	Malvales
Gossypium raimondii	Malvaceae	Gossypium_raimondii_Gorai_003G071500	N	Gorai.003G071500	phytozome	Gossypium_raimondii_Gorai_003G071500	Malvales
Gossypium raimondii	Malvaceae	Gossypium_raimondii_Gorai_004G196500	N	Gorai.004G196500	phytozome	Gossypium_raimondii_Gorai_004G196500	Malvales
Gossypium raimondii	Malvaceae	Gossypium_raimondii_Gorai_006G113100	N	Gorai.006G113100	phytozome	Gossypium_raimondii_Gorai_006G113100	Malvales
Gossypium raimondii	Malvaceae	Gossypium_raimondii_Gorai_006G118200	N	Gorai.006G118200	phytozome	Gossypium_raimondii_Gorai_006G118200	Malvales
Gossypium raimondii	Malvaceae	Gossypium_raimondii_Gorai_006G180900	N	Gorai.006G180900	phytozome	Gossypium_raimondii_Gorai_006G180900	Malvales
Gossypium raimondii	Malvaceae	Gossypium_raimondii_Gorai_006G274300	N	Gorai.006G274300	phytozome	Gossypium_raimondii_Gorai_006G274300	Malvales
Gossypium raimondii	Malvaceae	Gossypium_raimondii_Gorai_007G371900	N	Gorai.007G371900	phytozome	Gossypium_raimondii_Gorai_007G371900	Malvales
Gossypium raimondii	Malvaceae	Gossypium_raimondii_Gorai_007G378300	N	Gorai.007G378300	phytozome	Gossypium_raimondii_Gorai_007G378300	Malvales
Gossypium raimondii	Malvaceae	Gossypium_raimondii_Gorai_008G213600	N	Gorai.008G213600	phytozome	Gossypium_raimondii_Gorai_008G213600	Malvales
Gossypium raimondii	Malvaceae	Gossypium_raimondii_Gorai_008G233500	N	Gorai.008G233500	phytozome	Gossypium_raimondii_Gorai_008G233500	Malvales
Gossypium raimondii	Malvaceae	Gossypium_raimondii_Gorai_009G030900	N	Gorai.009G030900	phytozome	Gossypium_raimondii_Gorai_009G030900	Malvales
Gossypium raimondii	Malvaceae	Gossypium_raimondii_Gorai_009G093700	N	Gorai.009G093700	phytozome	Gossypium_raimondii_Gorai_009G093700	Malvales
Gossypium raimondii	Malvaceae	Gossypium_raimondii_Gorai_010G081800	N	Gorai.010G081800	phytozome	Gossypium_raimondii_Gorai_010G081800	Malvales
Gossypium raimondii	Malvaceae	Gossypium_raimondii_Gorai_011G279800	N	Gorai.011G279800	phytozome	Gossypium_raimondii_Gorai_011G279800	Malvales
Gossypium raimondii	Malvaceae	Gossypium_raimondii_Gorai_012G075600	N	Gorai.012G075600	phytozome	Gossypium_raimondii_Gorai_012G075600	Malvales
Gossypium raimondii	Malvaceae	Gossypium_raimondii_Gorai_012G112000	N	Gorai.012G112000	phytozome	Gossypium_raimondii_Gorai_012G112000	Malvales
Gossypium raimondii	Malvaceae	Gossypium_raimondii_Gorai_012G135600	N	Gorai.012G135600	phytozome	Gossypium_raimondii_Gorai_012G135600	Malvales
Gossypium raimondii	Malvaceae	Gossypium_raimondii_myb_like_protein_J_LOC105765086	N	XM_012584002.1	Gene bank	Gossypium_raimondii_myb_like_protein_J_LOC105765086	Malvales
Gossypium raimondii	Malvaceae	Gossypium_raimondii_myb_like_protein_J_LOC105792049	N	XM_012620421.1	Gene bank	Gossypium_raimondii_myb_like_protein_J_LOC105792049	Malvales
Gossypium raimondii	Malvaceae	Gossypium_raimondii_transcription_factor_ MYB1R1_like_LOC105761789_variant1/2	N	XM_012579711.1/XM_012579713.1	Gene bank	Gossypium_raimondii_transcription_factor_ MYB1R1_like_LOC105761789_variant1/2	Malvales
Gossypium raimondii	Malvaceae	Gossypium_raimondii_transcription_factor_ MYB1R1_like_LOC105770100	N	XM_012591155.1	Gene bank	Gossypium_raimondii_transcription_factor_ MYB1R1_like_LOC105770100	Malvales
Gossypium raimondii	Malvaceae	Gossypium_raimondii_transcription_factor_ MYB1R1_like_LOC105774410	N	XM_012596902.1	Gene bank	Gossypium_raimondii_transcription_factor_ MYB1R1_like_LOC105774410	Malvales
Gossypium raimondii	Malvaceae	Gossypium_raimondii_transcription_factor_DIVARICATA_LOC105761854	N	XM_012579797.1	Gene bank	Gossypium_raimondii_transcription_factor_DIVARICATA_LOC105761854	Malvales
Gossypium raimondii	Malvaceae	Gossypium_raimondii_transcription_factor_DIVARICATA_LOC105775723	N	XM_012598198.1	Gene bank	Gossypium_raimondii_transcription_factor_DIVARICATA_LOC105775723	Malvales
Gossypium raimondii	Malvaceae	Gossypium_raimondii_transcription_factor_DIVARICATA_LOC105776640	N	XM_012599427.1	Gene bank	Gossypium_raimondii_transcription_factor_DIVARICATA_LOC105776640	Malvales
Gossypium raimondii	Malvaceae	Gossypium_raimondii_transcription_factor_DIVARICATA_LOC105779902_variant1	N	XM_012603883.1	Gene bank	Gossypium_raimondii_transcription_factor_DIVARICATA_LOC105779902_variant1	Malvales
Gossypium raimondii	Malvaceae	Gossypium_raimondii_transcription_factor_DIVARICATA_LOC105780118	N	XM_012604250.1	Gene bank	Gossypium_raimondii_transcription_factor_DIVARICATA_LOC105780118	Malvales
Gossypium raimondii	Malvaceae	Gossypium_raimondii_transcription_factor_DIVARICATA_LOC105780813	N	XM_012605324.1	Gene bank	Gossypium_raimondii_transcription_factor_DIVARICATA_LOC105780813	Malvales
Gossypium raimondii	Malvaceae	Gossypium_raimondii_transcription_factor_DIVARICATA_LOC105786539	N	XM_012613025.1	Gene bank	Gossypium_raimondii_transcription_factor_DIVARICATA_LOC105786539	Malvales
Gossypium raimondii	Malvaceae	Gossypium_raimondii_transcription_factor_DIVARICATA_LOC105799232	N	XM_012629670.1	Gene bank	Gossypium_raimondii_transcription_factor_DIVARICATA_LOC105799232	Malvales
Gossypium raimondii	Malvaceae	Gossypium_raimondii_transcription_factor_DIVARICATA_LOC105799928	N	XM_012630750.1	Gene bank	Gossypium_raimondii_transcription_factor_DIVARICATA_LOC105799928	Malvales
Gossypium raimondii	Malvaceae	Gossypium_raimondii_transcription_factor_MYB1R1_like_LOC105762521	N	XM_012580284.1	Gene bank	Gossypium_raimondii_transcription_factor_MYB1R1_like_LOC105762521	Malvales
Gossypium raimondii	Malvaceae	Gossypium_raimondii_transcription_factor_MYB1R1_like_LOC105788122	N	XM_012614857.1	Gene bank	Gossypium_raimondii_transcription_factor_MYB1R1_like_LOC105788122	Malvales
Gossypium raimondii	Malvaceae	Gossypium_raimondii_uncharacterized_LOC105800854_variant1	N	XM_012632213.1	Gene bank	Gossypium_raimondii_uncharacterized_LOC105800854_variant1	Malvales
Heptacodium miconioides	Caprifoliaceae	Heptacodium_miconioides_DIV1	Y RR2A/DIV1	FJ805311	Gene bank	Heptacodium_miconioides_DIV1A_FJ805311	Dipsacales
Heptacodium miconioides	Caprifoliaceae	Heptacodium_miconioides_DIV2	Y RR2A/DIV1	FJ805312	Gene bank	Heptacodium_miconioides_DIV1B_FJ805312	Dipsacales
Heptacodium miconioides	Caprifoliaceae	Heptacodium_miconioides_DIV3	Y RR2B/DIV2	FJ805313	Gene bank	Heptacodium_miconioides_DIV2A _FJ805313	Dipsacales
Heptacodium miconioides	Caprifoliaceae	Heptacodium_miconioides_DIV4	Y RR2B/DIV2	FJ805314	Gene bank	Heptacodium_miconioides_DIV2B_FJ805314	Dipsacales
Heptacodium miconioides	Caprifoliaceae	Heptacodium_miconioides_DIV5	Y RR2C/DIV3	FJ805315	Gene bank	Heptacodium_miconioides_DIV3B_FJ805315	Dipsacales
Hevea brasiliensis	Euphorbiaceae	Hevea_brasiliensis_MYB_transcription_factor	N	AY712938.1	Gene bank	Hevea_brasiliensis_MYB_transcription_factor	Malpighiales
Hevea brasiliensis	Euphorbiaceae	Hevea_brasiliensis_MYB_transcription_factor_2	N	DQ323739.1	Gene bank	Hevea_brasiliensis_MYB_transcription_factor_2	Malpighiales
Hevea brasiliensis	Euphorbiaceae	Hevea_brasiliensis_unknown_mRNA	N	AF239956.1	Gene bank	Hevea_brasiliensis_unknown_mRNA	Malpighiales
Hordeum vulgare	Poaceae	Hordeum_vulgare_subsp_vulgare_cv_Haisa_mRNA_for_MCB1_protein	N	AJ303354.1	Gene bank	Hordeum_vulgare_subsp_vulgare_cv_Haisa_mRNA_for_MCB1_protein	Poales
Hordeum vulgare	Poaceae	Hordeum_vulgare_subsp_vulgare_mRNA_for_predicted_protein_clone_NIASHv1053H08	N	AK357435.1	Gene bank	Hordeum_vulgare_subsp_vulgare_mRNA_for_predicted_protein_clone_NIASHv1053H08	Poales
Hordeum vulgare	Poaceae	Hordeum_vulgare_subsp_vulgare_mRNA_for_predicted_protein_clone_NIASHv1069M06	N	AK358140.1	Gene bank	Hordeum_vulgare_subsp_vulgare_mRNA_for_predicted_protein_clone_NIASHv1069M06	Poales
Hordeum vulgare	Poaceae	Hordeum_vulgare_subsp_vulgare_mRNA_for_predicted_protein_clone_NIASHv2063H16	N	AK367843.1	Gene bank	Hordeum_vulgare_subsp_vulgare_mRNA_for_predicted_protein_clone_NIASHv2063H16	Poales
Jatropha curcas	Euphorbiaceae	Jatropha_curcas_myb_like_protein_J_LOC105637863	N	XM_012221513.1	Gene bank	Jatropha_curcas_myb_like_protein_J_LOC105637863	Malpighiales
Jatropha curcas	Euphorbiaceae	Jatropha_curcas_transcription_factor_DIVARICATA_LOC105630744_variant1/2	N	XM_012212681.1/XM_012212689.1	Gene bank	Jatropha_curcas_transcription_factor_DIVARICATA_LOC105630744_variant1/2	Malpighiales
Jatropha curcas	Euphorbiaceae	Jatropha_curcas_transcription_factor_DIVARICATA_LOC105632398	N	XM_012214772.1	Gene bank	Jatropha_curcas_transcription_factor_DIVARICATA_LOC105632398	Malpighiales
Jatropha curcas	Euphorbiaceae	Jatropha_curcas_transcription_factor_DIVARICATA_LOC105649136	N	XM_012235696.1	Gene bank	Jatropha_curcas_transcription_factor_DIVARICATA_LOC105649136	Malpighiales
Jatropha curcas	Euphorbiaceae	Jatropha_curcas_transcription_factor_MYB1R1_LOC105632298	N	XM_012214642.1	Gene bank	Jatropha_curcas_transcription_factor_MYB1R1_LOC105632298	Malpighiales
Jatropha curcas	Euphorbiaceae	Jatropha_curcas_transcription_factor_MYB1R1_LOC105640456	N	XM_012224771.1	Gene bank	Jatropha_curcas_transcription_factor_MYB1R1_LOC105640456	Malpighiales
Jatropha curcas	Euphorbiaceae	Jatropha_curcas_transcription_factor_MYB1R1_LOC105649814	N	XM_012236609.1	Gene bank	Jatropha_curcas_transcription_factor_MYB1R1_LOC105649814	Malpighiales
Jatropha curcas	Euphorbiaceae	Jatropha_curcas_DIV1	Y RR1A	XM_012210078.1	Gene bank	Jatropha_curcas_transcription_factor_DIVARICATA_LOC105628634	Malpighiales
Jatropha curcas	Euphorbiaceae	Jatropha_curcas_DIV2	Y RR2C/DIV3	XM_012232513.1	Gene bank	Jatropha_curcas_transcription_factor_DIVARICATA_LOC105646628	Malpighiales
Kalanchoe laxiflora	Crassulaceae	Kalanchoe_laxiflora_Kaladp0006s0005	N	Kaladp0006s0005	phytozome	Kalanchoe_laxiflora_Kaladp0006s0005	Saxifragales
Kalanchoe laxiflora	Crassulaceae	Kalanchoe_laxiflora_Kaladp0032s0059	N	Kaladp0032s0059	phytozome	Kalanchoe_laxiflora_Kaladp0032s0059	Saxifragales
Kalanchoe laxiflora	Crassulaceae	Kalanchoe_laxiflora_Kaladp0036s0258	N	Kaladp0036s0258	phytozome	Kalanchoe_laxiflora_Kaladp0036s0258	Saxifragales
Kalanchoe laxiflora	Crassulaceae	Kalanchoe_laxiflora_Kaladp0043s0275	N	Kaladp0043s0275	phytozome	Kalanchoe_laxiflora_Kaladp0043s0275	Saxifragales
Kalanchoe laxiflora	Crassulaceae	Kalanchoe_laxiflora_Kaladp0045s0220	N	Kaladp0045s0220	phytozome	Kalanchoe_laxiflora_Kaladp0045s0220	Saxifragales
Kalanchoe laxiflora	Crassulaceae	Kalanchoe_laxiflora_Kaladp0048s0278	N	Kaladp0048s0278	phytozome	Kalanchoe_laxiflora_Kaladp0048s0278	Saxifragales
Kalanchoe laxiflora	Crassulaceae	Kalanchoe_laxiflora_Kaladp0048s0933	N	Kaladp0048s0933	phytozome	Kalanchoe_laxiflora_Kaladp0048s0933	Saxifragales
Kalanchoe laxiflora	Crassulaceae	Kalanchoe_laxiflora_Kaladp0050s0108	N	Kaladp0050s0108	phytozome	Kalanchoe_laxiflora_Kaladp0050s0108	Saxifragales
Kalanchoe laxiflora	Crassulaceae	Kalanchoe_laxiflora_Kaladp0053s0429	N	Kaladp0053s0429	phytozome	Kalanchoe_laxiflora_Kaladp0053s0429	Saxifragales
Kalanchoe laxiflora	Crassulaceae	Kalanchoe_laxiflora_Kaladp0059s0055	N	Kaladp0059s0055	phytozome	Kalanchoe_laxiflora_Kaladp0059s0055	Saxifragales
Kalanchoe laxiflora	Crassulaceae	Kalanchoe_laxiflora_Kaladp0059s0088	N	Kaladp0059s0088	phytozome	Kalanchoe_laxiflora_Kaladp0059s0088	Saxifragales
Kalanchoe laxiflora	Crassulaceae	Kalanchoe_laxiflora_Kaladp0092s0168	N	Kaladp0092s0168	phytozome	Kalanchoe_laxiflora_Kaladp0092s0168	Saxifragales
Kalanchoe laxiflora	Crassulaceae	Kalanchoe_laxiflora_Kaladp1246s0018	N	Kaladp1246s0018	phytozome	Kalanchoe_laxiflora_Kaladp1246s0018	Saxifragales
Kalanchoe laxiflora	Crassulaceae	Kalanchoe_laxiflora_Kaladp1295s0017	N	Kaladp1295s0017	phytozome	Kalanchoe_laxiflora_Kaladp1295s0017	Saxifragales
Kalanchoe marnieriana	Crassulaceae	Kalanchoe_marnieriana_Kalax_0003s0068	N	Kalax.0003s0068	phytozome	Kalanchoe_marnieriana_Kalax_0003s0068	Saxifragales
Kalanchoe marnieriana	Crassulaceae	Kalanchoe_marnieriana_Kalax_0003s0302	N	Kalax.0003s0302	phytozome	Kalanchoe_marnieriana_Kalax_0003s0302	Saxifragales
Kalanchoe marnieriana	Crassulaceae	Kalanchoe_marnieriana_Kalax_0020s0119	N	Kalax.0020s0119	phytozome	Kalanchoe_marnieriana_Kalax_0020s0119	Saxifragales
Kalanchoe marnieriana	Crassulaceae	Kalanchoe_marnieriana_Kalax_0029s0126	N	Kalax.0029s0126	phytozome	Kalanchoe_marnieriana_Kalax_0029s0126	Saxifragales
Kalanchoe marnieriana	Crassulaceae	Kalanchoe_marnieriana_Kalax_0031s0012	N	Kalax.0031s0012	phytozome	Kalanchoe_marnieriana_Kalax_0031s0012	Saxifragales
Kalanchoe marnieriana	Crassulaceae	Kalanchoe_marnieriana_Kalax_0047s0054	N	Kalax.0047s0054	phytozome	Kalanchoe_marnieriana_Kalax_0047s0054	Saxifragales
Kalanchoe marnieriana	Crassulaceae	Kalanchoe_marnieriana_Kalax_0068s0087	N	Kalax.0068s0087	phytozome	Kalanchoe_marnieriana_Kalax_0068s0087	Saxifragales
Kalanchoe marnieriana	Crassulaceae	Kalanchoe_marnieriana_Kalax_0079s0041	N	Kalax.0079s0041	phytozome	Kalanchoe_marnieriana_Kalax_0079s0041	Saxifragales
Kalanchoe marnieriana	Crassulaceae	Kalanchoe_marnieriana_Kalax_0085s0026	N	Kalax.0085s0026	phytozome	Kalanchoe_marnieriana_Kalax_0085s0026	Saxifragales
Kalanchoe marnieriana	Crassulaceae	Kalanchoe_marnieriana_Kalax_0086s0020	N	Kalax.0086s0020	phytozome	Kalanchoe_marnieriana_Kalax_0086s0020	Saxifragales
Kalanchoe marnieriana	Crassulaceae	Kalanchoe_marnieriana_Kalax_0089s0036	N	Kalax.0089s0036	phytozome	Kalanchoe_marnieriana_Kalax_0089s0036	Saxifragales
Kalanchoe marnieriana	Crassulaceae	Kalanchoe_marnieriana_Kalax_0091s0104	N	Kalax.0091s0104	phytozome	Kalanchoe_marnieriana_Kalax_0091s0104	Saxifragales
Kalanchoe marnieriana	Crassulaceae	Kalanchoe_marnieriana_Kalax_0136s0060	N	Kalax.0136s0060	phytozome	Kalanchoe_marnieriana_Kalax_0136s0060	Saxifragales
Kalanchoe marnieriana	Crassulaceae	Kalanchoe_marnieriana_Kalax_0248s0040	N	Kalax.0248s0040	phytozome	Kalanchoe_marnieriana_Kalax_0248s0040	Saxifragales
Kalanchoe marnieriana	Crassulaceae	Kalanchoe_marnieriana_Kalax_0299s0038	N	Kalax.0299s0038	phytozome	Kalanchoe_marnieriana_Kalax_0299s0038	Saxifragales
Kalanchoe marnieriana	Crassulaceae	Kalanchoe_marnieriana_Kalax_0329s0049	N	Kalax.0329s0049	phytozome	Kalanchoe_marnieriana_Kalax_0329s0049	Saxifragales
Kalanchoe marnieriana	Crassulaceae	Kalanchoe_marnieriana_Kalax_0331s0018	N	Kalax.0331s0018	phytozome	Kalanchoe_marnieriana_Kalax_0331s0018	Saxifragales
Kalanchoe marnieriana	Crassulaceae	Kalanchoe_marnieriana_Kalax_0367s0014	N	Kalax.0367s0014	phytozome	Kalanchoe_marnieriana_Kalax_0367s0014	Saxifragales
Kalanchoe marnieriana	Crassulaceae	Kalanchoe_marnieriana_Kalax_0430s0029	N	Kalax.0430s0029	phytozome	Kalanchoe_marnieriana_Kalax_0430s0029	Saxifragales
Kalanchoe marnieriana	Crassulaceae	Kalanchoe_marnieriana_Kalax_0431s0003	N	Kalax.0431s0003	phytozome	Kalanchoe_marnieriana_Kalax_0431s0003	Saxifragales
Kalanchoe marnieriana	Crassulaceae	Kalanchoe_marnieriana_Kalax_0450s0019	N	Kalax.0450s0019	phytozome	Kalanchoe_marnieriana_Kalax_0450s0019	Saxifragales
Kalanchoe marnieriana	Crassulaceae	Kalanchoe_marnieriana_Kalax_0493s0034	N	Kalax.0493s0034	phytozome	Kalanchoe_marnieriana_Kalax_0493s0034	Saxifragales
Kalanchoe marnieriana	Crassulaceae	Kalanchoe_marnieriana_Kalax_0527s0004	N	Kalax.0527s0004	phytozome	Kalanchoe_marnieriana_Kalax_0527s0004	Saxifragales
Kalanchoe marnieriana	Crassulaceae	Kalanchoe_marnieriana_Kalax_0544s0012	N	Kalax.0544s0012	phytozome	Kalanchoe_marnieriana_Kalax_0544s0012	Saxifragales
Kalanchoe marnieriana	Crassulaceae	Kalanchoe_marnieriana_Kalax_0578s0015	N	Kalax.0578s0015	phytozome	Kalanchoe_marnieriana_Kalax_0578s0015	Saxifragales
Kalanchoe marnieriana	Crassulaceae	Kalanchoe_marnieriana_Kalax_0698s0018	N	Kalax.0698s0018	phytozome	Kalanchoe_marnieriana_Kalax_0698s0018	Saxifragales
Kalanchoe marnieriana	Crassulaceae	Kalanchoe_marnieriana_Kalax_0897s0010	N	Kalax.0897s0010	phytozome	Kalanchoe_marnieriana_Kalax_0897s0010	Saxifragales
Kalanchoe marnieriana	Crassulaceae	Kalanchoe_marnieriana_Kalax_0928s0006	N	Kalax.0928s0006	phytozome	Kalanchoe_marnieriana_Kalax_0928s0006	Saxifragales
Kalanchoe marnieriana	Crassulaceae	Kalanchoe_marnieriana_Kalax_2316s0001	N	Kalax.2316s0001	phytozome	Kalanchoe_marnieriana_Kalax_2316s0001	Saxifragales
Kolkwitzia amabilis	Caprifoliaceae	Kolkwitzia_amabilis_DIV1	Y RR2A/DIV1	FJ805316	Gene bank	Kolkwitzia_amabilis_DIV1A_FJ805316	Dipsacales
Kolkwitzia amabilis	Caprifoliaceae	Kolkwitzia_amabilis_DIV2	Y RR2A/DIV1	FJ805317	Gene bank	Kolkwitzia_amabilis_DIV1B_FJ805317	Dipsacales
Kolkwitzia amabilis	Caprifoliaceae	Kolkwitzia_amabilis_DIV3	Y RR2C/DIV3	FJ805318	Gene bank	Kolkwitzia_amabilis_DIV3B_FJ805318	Dipsacales
Leycesteria sp	Caprifoliaceae	Leycesteria_sp_DIV3	Y RR2C/DIV3	FJ805321	Gene bank	Leycesteria_sp_DIV3B_FJ805321	Dipsacales
Leycesteria sp	Caprifoliaceae	Leycesteria_sp_DIV1	Y RR2A/DIV1	FJ805319	Gene bank	Leycesteria_sp_DIV1A_FJ805319	Dipsacales
Leycesteria sp	Caprifoliaceae	Leycesteria_sp_DIV2	Y RR2A/DIV1	FJ805320	Gene bank	Leycesteria_sp_DIV1B_FJ805320	Dipsacales
Linnaea borealis	Caprifoliaceae	Linnaea_borealis_DIV1	Y RR2A/DIV1	FJ805323	Gene bank	Linnaea_borealis_ DIV1B_FJ805323	Dipsacales
Linnaea borealis	Caprifoliaceae	Linnaea_borealis_DIV2	Y RR2A/DIV1	FJ805322	Gene bank	Linnaea_borealis_DIV1A_FJ805322	Dipsacales
Linnaea borealis	Caprifoliaceae	Linnaea_borealis_DIV3	Y RR2B/DIV2	FJ805324	Gene bank	Linnaea_borealis_DIV2B_FJ805324	Dipsacales
Linnaea borealis	Caprifoliaceae	Linnaea_borealis_DIV4	Y RR2C/DIV3	FJ805325	Gene bank	Linnaea_borealis_DIV3B_FJ805325	Dipsacales
Linum usitatissimum	Linaceae	Linum_usitatissimum_Lus10004248_g	N	Lus10004248.g	phytozome	Linum_usitatissimum_Lus10004248_g	Malpighiales
Linum usitatissimum	Linaceae	Linum_usitatissimum_Lus10004384_g	N	Lus10004384.g	phytozome	Linum_usitatissimum_Lus10004384_g	Malpighiales
Linum usitatissimum	Linaceae	Linum_usitatissimum_Lus10006826_g	N	Lus10006826.g	phytozome	Linum_usitatissimum_Lus10006826_g	Malpighiales
Linum usitatissimum	Linaceae	Linum_usitatissimum_Lus10025822_g	N	Lus10025822.g	phytozome	Linum_usitatissimum_Lus10025822_g	Malpighiales
Linum usitatissimum	Linaceae	Linum_usitatissimum_Lus10036652_g	N	Lus10036652.g	phytozome	Linum_usitatissimum_Lus10036652_g	Malpighiales
Linum usitatissimum	Linaceae	Linum_usitatissimum_Lus10037560_g	N	Lus10037560.g	phytozome	Linum_usitatissimum_Lus10037560_g	Malpighiales
Linum usitatissimum	Linaceae	Linum_usitatissimum_Lus10038279_g	N	Lus10038279.g	phytozome	Linum_usitatissimum_Lus10038279_g	Malpighiales
Linum usitatissimum	Linaceae	Linum_usitatissimum_Lus10040181_g	N	Lus10040181.g	phytozome	Linum_usitatissimum_Lus10040181_g	Malpighiales
Linum usitatissimum	Linaceae	Linum_usitatissimum_Lus10040225_g	N	Lus10040225.g	phytozome	Linum_usitatissimum_Lus10040225_g	Malpighiales
Linum usitatissimum	Linaceae	Linum_usitatissimum_DIV3	Y RR2A/DIV1	Lus10018209.g	phytozome	Linum_usitatissimum_Lus10018209_g	Malpighiales
Linum usitatissimum	Linaceae	Linum_usitatissimum_DIV7	Y RR2A/DIV1	Lus10040696.g	phytozome	Linum_usitatissimum_Lus10040696_g	Malpighiales
Linum usitatissimum	Linaceae	Linum_usitatissimum_DIV1	Y RR2B/DIV2	Lus10009884.g	phytozome	Linum_usitatissimum_Lus10009884_g	Malpighiales
Linum usitatissimum	Linaceae	Linum_usitatissimum_DIV2	Y RR2B/DIV2	Lus10014837.g	phytozome	Linum_usitatissimum_Lus10014837_g	Malpighiales
Linum usitatissimum	Linaceae	Linum_usitatissimum_DIV5	Y RR2B/DIV2	Lus10028264.g	phytozome	Linum_usitatissimum_Lus10028264_g	Malpighiales
Linum usitatissimum	Linaceae	Linum_usitatissimum_DIV4	Y RR2C/DIV3	Lus10027781.g	phytozome	Linum_usitatissimum_Lus10027781_g	Malpighiales
Linum usitatissimum	Linaceae	Linum_usitatissimum_DIV6	Y RR2C/DIV3	Lus10035518.g	phytozome	Linum_usitatissimum_Lus10035518_g	Malpighiales
Lonicera maackii	Caprifoliaceae	Lonicera_maackii_DIV1	Y RR2A/DIV1	FJ805326	Gene bank	Lonicera_maackii_DIV1A_FJ805326	Dipsacales
Lonicera maackii	Caprifoliaceae	Lonicera_maackii_DIV2	Y RR2C/DIV3	FJ805327	Gene bank	Lonicera_maackii_DIV3B_FJ805327	Dipsacales
Lonicera morrowii	Caprifoliaceae	Lonicera_morrowii_DIV1	Y RR2A/DIV1	FJ805328	Gene bank	Lonicera_morrowii_DIV1B_FJ805328	Dipsacales
Lonicera morrowii	Caprifoliaceae	Lonicera_morrowii_DIV2	Y RR2C/DIV3	FJ805329	Gene bank	Lonicera_morrowii_DIV3B_FJ805329	Dipsacales
Lonicera reticulata	Caprifoliaceae	Lonicera_reticulata_DIV1	Y RR2A/DIV1	FJ805330	Gene bank	Lonicera_reticulata_DIV1A_FJ805330	Dipsacales
Lonicera reticulata	Caprifoliaceae	Lonicera_reticulata_DIV2	Y RR2C/DIV3	FJ805331	Gene bank	Lonicera_reticulata_DIV3B_FJ805331	Dipsacales
Lotus japonicus	Fabaceae	Lotus_japonicus_clone_JCVI_FLLj_17M3_unknown	N	BT146253.1	Gene bank	Lotus_japonicus_clone_JCVI_FLLj_17M3_unknown	Fabales
Lotus japonicus	Fabaceae	Lotus_japonicus_clone_JCVI_FLLj_19I19_unknown	N	BT144481.1	Gene bank	Lotus_japonicus_clone_JCVI_FLLj_19I19_unknown	Fabales
Malus domestica	Rosaceae	Malus_domestica_clone_BE1767_MYB_transcription_factor_MYB173	N	KF569668.1	Gene bank	Malus_domestica_clone_BE1767_MYB_transcription_factor_MYB173	Rosales
Malus domestica	Rosaceae	Malus_domestica_clone_BE2334_MYB_transcription_factor	N	KF033367.1	Gene bank	Malus_domestica_clone_BE2334_MYB_transcription_factor	Rosales
Malus domestica	Rosaceae	Malus_domestica_cultivar_Jiangsu_Fuji_MYB_transcription_factor_MYB53	N	GQ246163.1	Gene bank	Malus_domestica_cultivar_Jiangsu_Fuji_MYB_transcription_factor_MYB53	Rosales
Malus domestica	Rosaceae	Malus_domestica_MDP0000136727	N	MDP0000136727	phytozome	Malus_domestica_MDP0000136727	Rosales
Malus domestica	Rosaceae	Malus_domestica_MDP0000142580	N	MDP0000142580	phytozome	Malus_domestica_MDP0000142580	Rosales
Malus domestica	Rosaceae	Malus_domestica_MDP0000209471	N	MDP0000209471	phytozome	Malus_domestica_MDP0000209471	Rosales
Malus domestica	Rosaceae	Malus_domestica_MDP0000221993	N	MDP0000221993	phytozome	Malus_domestica_MDP0000221993	Rosales
Malus domestica	Rosaceae	Malus_domestica_MDP0000243328	N	MDP0000243328	phytozome	Malus_domestica_MDP0000243328	Rosales
Malus domestica	Rosaceae	Malus_domestica_MDP0000277813	N	MDP0000277813	phytozome	Malus_domestica_MDP0000277813	Rosales
Malus domestica	Rosaceae	Malus_domestica_MDP0000292581	N	MDP0000292581	phytozome	Malus_domestica_MDP0000292581	Rosales
Malus domestica	Rosaceae	Malus_domestica_MDP0000522009	N	MDP0000522009	phytozome	Malus_domestica_MDP0000522009	Rosales
Malus domestica	Rosaceae	Malus_domestica_MDP0000809640	N	MDP0000809640	phytozome	Malus_domestica_MDP0000809640	Rosales
Malus domestica	Rosaceae	Malus_domestica_transcription_DIVARICATA_hypothetical_protein_PHAVU_004G065500g	N	XM_007151600.1	Gene bank	Malus_domestica_transcription_DIVARICATA_hypothetical_protein_PHAVU_004G065500g	Rosales
Malus domestica	Rosaceae	Malus_domestica_transcription_DIVARICATA_like_LOC103418999	N	XM_008357122.2	Gene bank	Malus_domestica_transcription_DIVARICATA_like_LOC103418999	Rosales
Malus domestica	Rosaceae	Malus_domestica_transcription_DIVARICATA_like_LOC103426918	N	XM_008364997.2	Gene bank	Malus_domestica_transcription_DIVARICATA_like_LOC103426918	Rosales
Malus domestica	Rosaceae	Malus_domestica_transcription_DIVARICATA_like_LOC103455477	N	XM_008395062.2	Gene bank	Malus_domestica_transcription_DIVARICATA_like_LOC103455477	Rosales
Malus domestica	Rosaceae	Malus_domestica_transcription_factor_DIVARICATA_like_LOC103418999	N	XM_008357122.2	Gene bank	Malus_domestica_transcription_factor_DIVARICATA_like_LOC103418999	Rosales
Malus domestica	Rosaceae	Malus_domestica_transcription_factor_DIVARICATA_like_LOC103426918	N	XM_008364997.2/XM_008368741.2/XM_017331005.1	Gene bank	Malus_domestica_transcription_factor_DIVARICATA_like_LOC103426918	Rosales
Malus domestica	Rosaceae	Malus_domestica_transcription_factor_DIVARICATA_like_LOC103430594_variant1/2/3	N	XM_008368741.2	Gene bank	Malus_domestica_transcription_factor_DIVARICATA_like_LOC103430594_variant1/2/3	Rosales
Malus domestica	Rosaceae	Malus_domestica_transcription_factor_DIVARICATA_like_LOC103450544	N	XM_008389913.2	Gene bank	Malus_domestica_transcription_factor_DIVARICATA_like_LOC103450544	Rosales
Malus domestica	Rosaceae	Malus_domestica_transcription_factor_uncharacterized_LOC103435142	N	XM_008373531.1	Gene bank	Malus_domestica_transcription_factor_uncharacterized_LOC103435142	Rosales
Malus domestica	Rosaceae	Malus_domestica_transcription_hypothetical_protein_PHAVU_003G222900g	N	XM_007155628.1	Gene bank	Malus_domestica_transcription_hypothetical_protein_PHAVU_003G222900g	Rosales
Malus domestica	Rosaceae	Malus_domestica_transcription_hypothetical_protein_PHAVU_006G065700g	N	XM_007146678.1	Gene bank	Malus_domestica_transcription_hypothetical_protein_PHAVU_006G065700g	Rosales
Malus domestica	Rosaceae	Malus_domestica_transcription_MYBR_domain_class_transcription_factor_MYBR11	N	HM122636.1	Gene bank	Malus_domestica_transcription_MYBR_domain_class_transcription_factor_MYBR11	Rosales
Malus domestica	Rosaceae	Malus_domestica_transcription_MYBR_domain_class_transcription_factor_MYBR17	N	HM122642.1	Gene bank	Malus_domestica_transcription_MYBR_domain_class_transcription_factor_MYBR17	Rosales
Malus domestica	Rosaceae	Malus_domestica_DIV2	Y RR1A	MDP0000610242	phytozome	Malus_domestica_MDP0000610242	Rosales
Malus domestica	Rosaceae	Malus_domestica_DIV1	Y RR2A/DIV1	MDP0000255630	phytozome	Malus_domestica_MDP0000255630	Rosales
Malus domestica	Rosaceae	Malus_domestica_DIV3	Y RR2C/DIV3	XM_008389913.2	Gene bank	Malus_domestica_transcription_DIVARICATA_like_LOC103450544	Rosales
Manihot esculenta	Euphorbiaceae	Manihot_esculenta_Manes_01G083900	N	Manes.01G083900	phytozome	Manihot_esculenta_Manes_01G083900	Malpighiales
Manihot esculenta	Euphorbiaceae	Manihot_esculenta_Manes_01G164800	N	Manes.01G164800	phytozome	Manihot_esculenta_Manes_01G164800	Malpighiales
Manihot esculenta	Euphorbiaceae	Manihot_esculenta_Manes_01G194000	N	Manes.01G194000	phytozome	Manihot_esculenta_Manes_01G194000	Malpighiales
Manihot esculenta	Euphorbiaceae	Manihot_esculenta_Manes_02G122200	N	Manes.02G122200	phytozome	Manihot_esculenta_Manes_02G122200	Malpighiales
Manihot esculenta	Euphorbiaceae	Manihot_esculenta_Manes_04G134000	N	Manes.04G134000	phytozome	Manihot_esculenta_Manes_04G134000	Malpighiales
Manihot esculenta	Euphorbiaceae	Manihot_esculenta_Manes_05G093800	N	Manes.05G093800	phytozome	Manihot_esculenta_Manes_05G093800	Malpighiales
Manihot esculenta	Euphorbiaceae	Manihot_esculenta_Manes_05G139200	N	Manes.05G139200	phytozome	Manihot_esculenta_Manes_05G139200	Malpighiales
Manihot esculenta	Euphorbiaceae	Manihot_esculenta_Manes_06G099100	N	Manes.06G099100	phytozome	Manihot_esculenta_Manes_06G099100	Malpighiales
Manihot esculenta	Euphorbiaceae	Manihot_esculenta_Manes_07G125100	N	Manes.07G125100	phytozome	Manihot_esculenta_Manes_07G125100	Malpighiales
Manihot esculenta	Euphorbiaceae	Manihot_esculenta_Manes_08G089700	N	Manes.08G089700	phytozome	Manihot_esculenta_Manes_08G089700	Malpighiales
Manihot esculenta	Euphorbiaceae	Manihot_esculenta_Manes_10G018000	N	Manes.10G018000	phytozome	Manihot_esculenta_Manes_10G018000	Malpighiales
Manihot esculenta	Euphorbiaceae	Manihot_esculenta_Manes_11G033900	N	Manes.11G033900	phytozome	Manihot_esculenta_Manes_11G033900	Malpighiales
Manihot esculenta	Euphorbiaceae	Manihot_esculenta_Manes_14G039400	N	Manes.14G039400	phytozome	Manihot_esculenta_Manes_14G039400	Malpighiales
Manihot esculenta	Euphorbiaceae	Manihot_esculenta_Manes_14G071900	N	Manes.14G071900	phytozome	Manihot_esculenta_Manes_14G071900	Malpighiales
Manihot esculenta	Euphorbiaceae	Manihot_esculenta_Manes_16G103300	N	Manes.16G103300	phytozome	Manihot_esculenta_Manes_16G103300	Malpighiales
Medicago truncatula	Fabaceae	Medicago_truncatula_Medtr1g111830	N	Medtr1g111830	phytozome	Medicago_truncatula_Medtr1g111830	Fabales
Medicago truncatula	Fabaceae	Medicago_truncatula_Medtr2g100930	N	Medtr2g100930	phytozome	Medicago_truncatula_Medtr2g100930	Fabales
Medicago truncatula	Fabaceae	Medicago_truncatula_Medtr3g462790	N	Medtr3g462790	phytozome	Medicago_truncatula_Medtr3g462790	Fabales
Medicago truncatula	Fabaceae	Medicago_truncatula_Medtr4g107230	N	Medtr4g100630	phytozome	Medicago_truncatula_Medtr4g107230	Fabales
Medicago truncatula	Fabaceae	Medicago_truncatula_Medtr4g111975	N	Medtr4g111975	phytozome	Medicago_truncatula_Medtr4g111975	Fabales
Medicago truncatula	Fabaceae	Medicago_truncatula_Medtr5g027550	N	Medtr5g027550	phytozome	Medicago_truncatula_Medtr5g027550	Fabales
Medicago truncatula	Fabaceae	Medicago_truncatula_Medtr5g037080	N	Medtr5g037080	phytozome	Medicago_truncatula_Medtr5g037080	Fabales
Medicago truncatula	Fabaceae	Medicago_truncatula_Medtr5g069710	N	Medtr5g069710	phytozome	Medicago_truncatula_Medtr5g069710	Fabales
Medicago truncatula	Fabaceae	Medicago_truncatula_Medtr5g088010	N	Medtr5g088010	phytozome	Medicago_truncatula_Medtr5g088010	Fabales
Medicago truncatula	Fabaceae	Medicago_truncatula_Medtr5g088060	N	Medtr5g088060	phytozome	Medicago_truncatula_Medtr5g088060	Fabales
Medicago truncatula	Fabaceae	Medicago_truncatula_Medtr5g488160	N	Medtr5g488160	phytozome	Medicago_truncatula_Medtr5g488160	Fabales
Medicago truncatula	Fabaceae	Medicago_truncatula_Medtr6g092540	N	Medtr6g092540	phytozome	Medicago_truncatula_Medtr6g092540	Fabales
Medicago truncatula	Fabaceae	Medicago_truncatula_Medtr7g067080	N	Medtr7g067080	phytozome	Medicago_truncatula_Medtr7g067080	Fabales
Medicago truncatula	Fabaceae	Medicago_truncatula_Medtr8g063870	N	Medtr8g063870	phytozome	Medicago_truncatula_Medtr8g063870	Fabales
Medicago truncatula	Fabaceae	Medicago_truncatula_Medtr8g073050	N	Medtr8g073050	phytozome	Medicago_truncatula_Medtr8g073050	Fabales
Medicago truncatula	Fabaceae	Medicago_truncatula_Medtr8g101650	N	Medtr8g101650	phytozome	Medicago_truncatula_Medtr8g101650	Fabales
Medicago truncatula	Fabaceae	Medicago_truncatula_DIV2	Y RR1B	Medtr8g063600	phytozome	Medicago_truncatula_Medtr8g063600	Fabales
Medicago truncatula	Fabaceae	Medicago_truncatula_DIV1	Y RR2B/DIV2	Medtr5g081860	phytozome	Medicago_truncatula_Medtr5g081860	Fabales
Mimulus guttatus	Phrymaceae	Mimulus_guttatus_Migut_A01139	N	Migut.A01139	phytozome	Mimulus_guttatus_Migut_A01139	Lamiales
Mimulus guttatus	Phrymaceae	Mimulus_guttatus_Migut_D01891	N	Migut.D01891	phytozome	Mimulus_guttatus_Migut_D01891	Lamiales
Mimulus guttatus	Phrymaceae	Mimulus_guttatus_Migut_E00676	N	Migut.E00676	phytozome	Mimulus_guttatus_Migut_E00676	Lamiales
Mimulus guttatus	Phrymaceae	Mimulus_guttatus_Migut_F00707	N	Migut.F00707	phytozome	Mimulus_guttatus_Migut_F00707	Lamiales
Mimulus guttatus	Phrymaceae	Mimulus_guttatus_Migut_F01593	N	Migut.F01593	phytozome	Mimulus_guttatus_Migut_F01593	Lamiales
Mimulus guttatus	Phrymaceae	Mimulus_guttatus_Migut_I00074	N	Migut.I00074	phytozome	Mimulus_guttatus_Migut_I00074	Lamiales
Mimulus guttatus	Phrymaceae	Mimulus_guttatus_Migut_I00388	N	Migut.I00388	phytozome	Mimulus_guttatus_Migut_I00388	Lamiales
Mimulus guttatus	Phrymaceae	Mimulus_guttatus_Migut_J00595	N	Migut.J00595	phytozome	Mimulus_guttatus_Migut_J00595	Lamiales
Mimulus guttatus	Phrymaceae	Mimulus_guttatus_Migut_K00589	N	Migut.K00589	phytozome	Mimulus_guttatus_Migut_K00589	Lamiales
Mimulus guttatus	Phrymaceae	Mimulus_guttatus_Migut_L01371	N	Migut.L01371	phytozome	Mimulus_guttatus_Migut_L01371	Lamiales
Mimulus guttatus	Phrymaceae	Mimulus_guttatus_Migut_M01627	N	Migut.M01627	phytozome	Mimulus_guttatus_Migut_M01627	Lamiales
Mimulus guttatus	Phrymaceae	Mimulus_guttatus_Migut_N00823	N	Migut.N00823	phytozome	Mimulus_guttatus_Migut_N00823	Lamiales
Mimulus guttatus	Phrymaceae	Mimulus_guttatus_DIV	Y RR2C/DIV3	Migut.L00854	phytozome	Mimulus_guttatus_Migut_L00854	Lamiales
Morina longifolia	Caprifoliaceae	Morina_longifolia_DIV1	Y RR2A/DIV1	FJ805332	phytozome	Morina_longifolia_DIV1Aa_FJ805332	Dipsacales
Morina longifolia	Caprifoliaceae	Morina_longifolia_DIV2	Y RR2A/DIV1	FJ805333	Gene bank	Morina_longifolia_DIV1Ab_FJ805333	Dipsacales
Morina longifolia	Caprifoliaceae	Morina_longifolia_DIV3	Y RR2A/DIV1	FJ805334	Gene bank	Morina_longifolia_DIV1Ba_FJ805334	Dipsacales
Morina longifolia	Caprifoliaceae	Morina_longifolia_DIV4	Y RR2A/DIV1	FJ805335	Gene bank	Morina_longifolia_DIV1Bb_FJ805335	Dipsacales
Morina longifolia	Caprifoliaceae	Morina_longifolia_DIV5	Y RR2A/DIV1	FJ805336	Gene bank	Morina_longifolia_DIV1Bc_FJ805336	Dipsacales
Morina longifolia	Caprifoliaceae	Morina_longifolia_DIV6	Y RR2C/DIV3	FJ805337	Gene bank	Morina_longifolia_DIV3A_FJ805337	Dipsacales
Morina longifolia	Caprifoliaceae	Morina_longifolia_DIV7	Y RR2C/DIV3	FJ805338	Gene bank	Morina_longifolia_DIV3Ba_FJ805338	Dipsacales
Morina longifolia	Caprifoliaceae	Morina_longifolia_DIV8	Y RR2C/DIV3	FJ805339	Gene bank	Morina_longifolia_DIV3Bb_FJ805339	Dipsacales
Musa acuminata	Musaceae	Musa_acuminata_GSMUA_Achr10G00660_001	N	GSMUA_Achr10G00660_001	phytozome	Musa_acuminata_GSMUA_Achr10G00660_001	Zingiberales
Musa acuminata	Musaceae	Musa_acuminata_GSMUA_Achr10G06880_001	N	GSMUA_Achr10G06880_001	phytozome	Musa_acuminata_GSMUA_Achr10G06880_001	Zingiberales
Musa acuminata	Musaceae	Musa_acuminata_GSMUA_Achr10G14040_001	N	GSMUA_Achr10G14040_001	phytozome	Musa_acuminata_GSMUA_Achr10G14040_001	Zingiberales
Musa acuminata	Musaceae	Musa_acuminata_GSMUA_Achr11G00670_001	N	GSMUA_Achr11G00670_001	phytozome	Musa_acuminata_GSMUA_Achr11G00670_001	Zingiberales
Musa acuminata	Musaceae	Musa_acuminata_GSMUA_Achr11G09110_001	N	GSMUA_Achr11G09110_001	phytozome	Musa_acuminata_GSMUA_Achr11G09110_001	Zingiberales
Musa acuminata	Musaceae	Musa_acuminata_GSMUA_Achr2G01080_001	N	GSMUA_Achr2G01080_001	phytozome	Musa_acuminata_GSMUA_Achr2G01080_001	Zingiberales
Musa acuminata	Musaceae	Musa_acuminata_GSMUA_Achr5G28940_001	N	GSMUA_Achr5G28940_001	phytozome	Musa_acuminata_GSMUA_Achr5G28940_001	Zingiberales
Musa acuminata	Musaceae	Musa_acuminata_GSMUA_Achr6G14820_001	N	GSMUA_Achr6G14820_001	phytozome	Musa_acuminata_GSMUA_Achr6G14820_001	Zingiberales
Musa acuminata	Musaceae	Musa_acuminata_GSMUA_Achr6G33620_001	N	GSMUA_Achr6G33620_001	phytozome	Musa_acuminata_GSMUA_Achr6G33620_001	Zingiberales
Musa acuminata	Musaceae	Musa_acuminata_GSMUA_Achr7G06880_001	N	GSMUA_Achr7G06880_001	phytozome	Musa_acuminata_GSMUA_Achr7G06880_001	Zingiberales
Musa acuminata	Musaceae	Musa_acuminata_GSMUA_Achr7G14890_001	N	GSMUA_Achr7G14890_001	phytozome	Musa_acuminata_GSMUA_Achr7G14890_001	Zingiberales
Musa acuminata	Musaceae	Musa_acuminata_GSMUA_Achr8G02260_001	N	GSMUA_Achr8G02260_001	phytozome	Musa_acuminata_GSMUA_Achr8G02260_001	Zingiberales
Musa acuminata	Musaceae	Musa_acuminata_GSMUA_Achr8G02370_001	N	GSMUA_Achr8G02370_001	phytozome	Musa_acuminata_GSMUA_Achr8G02370_001	Zingiberales
Musa acuminata	Musaceae	Musa_acuminata_GSMUA_Achr9G05930_001	N	GSMUA_Achr9G05930_001	phytozome	Musa_acuminata_GSMUA_Achr9G05930_001	Zingiberales
Musa acuminata	Musaceae	Musa_acuminata_GSMUA_Achr9G20620_001	N	GSMUA_Achr9G20620_001	phytozome	Musa_acuminata_GSMUA_Achr9G20620_001	Zingiberales
Musa acuminata	Musaceae	Musa_acuminata_GSMUA_AchrUn_randomG03500_001	N	GSMUA_AchrUn_randomG03500_001	phytozome	Musa_acuminata_GSMUA_AchrUn_randomG03500_001	Zingiberales
Nelumbo nucifera	Nelumbonaceae	Nelumbo_nucifera_transcription_factor_DIVARICATA_like_LOC104589256	N	XM_010247513.1	Gene bank	Nelumbo_nucifera_transcription_factor_DIVARICATA_like_LOC104589256	Proteales
Nelumbo nucifera	Nelumbonaceae	Nelumbo_nucifera_transcription_factor_DIVARICATA_like_LOC104596997	N	XM_010258353.1	Gene bank	Nelumbo_nucifera_transcription_factor_DIVARICATA_like_LOC104596997	Proteales
Nelumbo nucifera	Nelumbonaceae	Nelumbo_nucifera_transcription_factor_DIVARICATA_like_LOC104601206	N	XM_010264470.1	Gene bank	Nelumbo_nucifera_transcription_factor_DIVARICATA_like_LOC104601206	Proteales
Nelumbo nucifera	Nelumbonaceae	Nelumbo_nucifera_transcription_factor_DIVARICATA_like_LOC104601275	N	XM_010264567.1	Gene bank	Nelumbo_nucifera_transcription_factor_DIVARICATA_like_LOC104601275	Proteales
Nelumbo nucifera	Nelumbonaceae	Nelumbo_nucifera_transcription_factor_DIVARICATA_like_LOC104603045	N	XM_010266970.1	Gene bank	Nelumbo_nucifera_transcription_factor_DIVARICATA_like_LOC104603045	Proteales
Nelumbo nucifera	Nelumbonaceae	Nelumbo_nucifera_transcription_factor_DIVARICATA_like_LOC104610012	N	XM_010276462.1	Gene bank	Nelumbo_nucifera_transcription_factor_DIVARICATA_like_LOC104610012	Proteales
Nelumbo nucifera	Nelumbonaceae	Nelumbo_nucifera_transcription_factor_MYB1R1_like _LOC104591730_variant	N	XM_010250759.1	Gene bank	Nelumbo_nucifera_transcription_factor_MYB1R1_like _LOC104591730_variant	Proteales
Nelumbo nucifera	Nelumbonaceae	Nelumbo_nucifera_transcription_factor_MYB1R1_like _LOC104598416_variant	N	XM_010260459.1	Gene bank	Nelumbo_nucifera_transcription_factor_MYB1R1_like _LOC104598416_variant	Proteales
Nelumbo nucifera	Nelumbonaceae	Nelumbo_nucifera_transcription_factor_MYB1R1_like _LOC104598450	N	XM_010260516.1	Gene bank	Nelumbo_nucifera_transcription_factor_MYB1R1_like _LOC104598450	Proteales
Nelumbo nucifera	Nelumbonaceae	Nelumbo_nucifera_transcription_factor_MYB1R1_like _LOC1046044920_variant	N	XM_010268848.1	Gene bank	Nelumbo_nucifera_transcription_factor_MYB1R1_like _LOC1046044920_variant	Proteales
Nelumbo nucifera	Nelumbonaceae	Nelumbo_nucifera_transcription_factor_MYB1R1_like_LOC104610453	N	XM_010277068.1	Gene bank	Nelumbo_nucifera_transcription_factor_MYB1R1_like_LOC104610453	Proteales
Nelumbo nucifera	Nelumbonaceae	Nelumbo_nucifera_uncharacterized_LOC104592058	N	XM_010251204.1	Gene bank	Nelumbo_nucifera_uncharacterized_LOC104592058	Proteales
Nicotiana benthamiana	Solanaceae	Nicotiana_benthamiana_DIV3	Y RR2A/DIV1	Niben101Scf02250g00006.1	Sol Genomics Network	Nicotiana_benthamiana_Niben101Scf02250g00006_1	Solanales
Nicotiana benthamiana	Solanaceae	Nicotiana_benthamiana_DIV1	Y RR2C/DIV3	Niben101Scf00348g08003.1	Sol Genomics Network	Nicotiana_benthamiana_Niben101Scf00348g08003_1	Solanales
Nicotiana benthamiana	Solanaceae	Nicotiana_benthamiana_DIV2	Y RR2C/DIV3	Niben101Scf01738g07002.1	Sol Genomics Network	Nicotiana_benthamiana_Niben101Scf01738g07002_1	Solanales
Nicotiana sylvestris	Solanaceae	Nicotiana_sylvestris_transcription_factor_MYB1R1_like_LOC104229719	N	XM_009782407.1	Gene bank	Nicotiana_sylvestris_transcription_factor_MYB1R1_like_LOC104229719	Solanales
Nicotiana sylvestris	Solanaceae	Nicotiana_sylvestris_DIV8	Y RR1A	XM_009798637.1	Gene bank	Nicotiana_sylvestris_transcription_factor_DIVARICATA_like_LOC104243449	Solanales
Nicotiana sylvestris	Solanaceae	Nicotiana_sylvestris_DIV1	Y RR1C	XM_009763701.1	Gene bank	Nicotiana_sylvestris_transcription_factor_DIVARICATA_like_LOC104214088	Solanales
Nicotiana sylvestris	Solanaceae	Nicotiana_sylvestris_DIV4	Y RR1C	XM_009784067.1	Gene bank	Nicotiana_sylvestris_transcription_factor_DIVARICATA_like_LOC104231123	Solanales
Nicotiana sylvestris	Solanaceae	Nicotiana_sylvestris_DIV6	Y RR2A/DIV1	XM_009796013.1	Gene bank	Nicotiana_sylvestris_transcription_factor_DIVARICATA_like_LOC104241099_Variant1	Solanales
Nicotiana sylvestris	Solanaceae	Nicotiana_sylvestris_DIV7	Y RR2A/DIV1	XM_009796014.1	Gene bank	Nicotiana_sylvestris_transcription_factor_DIVARICATA_like_LOC104241099_Variant2	Solanales
Nicotiana sylvestris	Solanaceae	Nicotiana_sylvestris_DIV2	Y RR2B/DIV2	XM_009768247.1	Gene bank	Nicotiana_sylvestris_transcription_factor_DIVARICATA_like_LOC104217904	Solanales
Nicotiana sylvestris	Solanaceae	Nicotiana_sylvestris_DIV3	Y RR2B/DIV2	XM_009769048.1	Gene bank	Nicotiana_sylvestris_transcription_factor_DIVARICATA_like_LOC104218527	Solanales
Nicotiana sylvestris	Solanaceae	Nicotiana_sylvestris_DIV5	Y RR2C/DIV3	XM_009788417.1	Gene bank	Nicotiana_sylvestris_transcription_factor_DIVARICATA_like_LOC104234785	Solanales
Nicotiana sylvestris	Solanaceae	Nicotiana_sylvestris_DIV9	Y RR2C/DIV3	XM_009803890.1	Gene bank	Nicotiana_sylvestris_transcription_factor_DIVARICATA_like_LOC104247788	Solanales
Nicotiana tabacum	Solanaceae	Nicotiana_tabacum_myb_like_protein_J	N	XM_016636329.1	Gene bank	Nicotiana_tabacum_myb_like_protein_J	Solanales
Nicotiana tabacum	Solanaceae	Nicotiana_tabacum_transcription_factor_MYB1R1_like_LOC107775558	N	XM_016595310.1	Gene bank	Nicotiana_tabacum_transcription_factor_MYB1R1_like_LOC107775558	Solanales
Nicotiana tabacum	Solanaceae	Nicotiana_tabacum_DIV16	Y RR1A	XM_016654978.1	Gene bank	Nicotiana_tabacum_transcription_factor_DIVARICATA_like_LOC107827775	Solanales
Nicotiana tabacum	Solanaceae	Nicotiana_tabacum_DIV17	Y RR1A	XM_016655002.1	Gene bank	Nicotiana_tabacum_transcription_factor_DIVARICATA_like_LOC107827800	Solanales
Nicotiana tabacum	Solanaceae	Nicotiana_tabacum_DIV8	Y RR1A	XM_016603619.1	Gene bank	Nicotiana_tabacum_transcription_factor_DIVARICATA_like_LOC107782691	Solanales
Nicotiana tabacum	Solanaceae	Nicotiana_tabacum_DIV12	Y RR1C	XM_016640701.1	Gene bank	Nicotiana_tabacum_transcription_factor_DIVARICATA_like_LOC107815176	Solanales
Nicotiana tabacum	Solanaceae	Nicotiana_tabacum_DIV15	Y RR1C	XM_016651310.1	Gene bank	Nicotiana_tabacum_transcription_factor_DIVARICATA_like_LOC107824524	Solanales
Nicotiana tabacum	Solanaceae	Nicotiana_tabacum_DIV18	Y RR1C	XM_016625200.1	Gene bank	Nicotiana_tabacum_transcription_factor_DIVARICATA_like_LOC107801809_mRNA	Solanales
Nicotiana tabacum	Solanaceae	Nicotiana_tabacum_DIV2	Y RR1C	XM_016579335.1	Gene bank	Nicotiana_tabacum_transcription_factor_DIVARICATA_like_LOC107761153	Solanales
Nicotiana tabacum	Solanaceae	Nicotiana_tabacum_uncharacterized	Y RR1C	XM_016582152.1	Gene bank	Nicotiana_tabacum_uncharacterized_LOC107763661	Solanales
Nicotiana tabacum	Solanaceae	Nicotiana_tabacum_DIV1	Y RR2A/DIV1	XM_016576992.1	Gene bank	Nicotiana_tabacum_transcription_factor_DIVARICATA_like_LOC107759117	Solanales
Nicotiana tabacum	Solanaceae	Nicotiana_tabacum_DIV13	Y RR2A/DIV1	XM_016643402.1	Gene bank	Nicotiana_tabacum_transcription_factor_DIVARICATA_like_LOC107817548	Solanales
Nicotiana tabacum	Solanaceae	Nicotiana_tabacum_DIV5	Y RR2A/DIV1	XM_016591792	Gene bank	Nicotiana_tabacum_transcription_factor_DIVARICATA_like_LOC107772296	Solanales
Nicotiana tabacum	Solanaceae	Nicotiana_tabacum_DIV10	Y RR2B/DIV2	XM_016620056.1	Gene bank	Nicotiana_tabacum_transcription_factor_DIVARICATA_like_LOC107797194	Solanales
Nicotiana tabacum	Solanaceae	Nicotiana_tabacum_DIV11	Y RR2B/DIV2	XM_016635586.1	Gene bank	Nicotiana_tabacum_transcription_factor_DIVARICATA_like_LOC107810761	Solanales
Nicotiana tabacum	Solanaceae	Nicotiana_tabacum_DIV14	Y RR2B/DIV2	XM_016645575.1	Gene bank	Nicotiana_tabacum_transcription_factor_DIVARICATA_like_LOC107819472	Solanales
Nicotiana tabacum	Solanaceae	Nicotiana_tabacum_DIV7	Y RR2B/DIV2	XM_016599641.1	Gene bank	Nicotiana_tabacum_transcription_factor_DIVARICATA_like_LOC107779245	Solanales
Nicotiana tabacum	Solanaceae	Nicotiana_tabacum_DIV3	Y RR2C/DIV3	XM_016584938.1	Gene bank	Nicotiana_tabacum_transcription_factor_DIVARICATA_like_LOC107766192	Solanales
Nicotiana tabacum	Solanaceae	Nicotiana_tabacum_DIV4	Y RR2C/DIV3	XM_016587690.1	Gene bank	Nicotiana_tabacum_transcription_factor_DIVARICATA_like_LOC107768566	Solanales
Nicotiana tabacum	Solanaceae	Nicotiana_tabacum_DIV6	Y RR2C/DIV3	XM_016594549.1	Gene bank	Nicotiana_tabacum_transcription_factor_DIVARICATA_like_LOC107774893	Solanales
Nicotiana tabacum	Solanaceae	Nicotiana_tabacum_DIV9	Y RR2C/DIV3	XM_016613251.1	Gene bank	Nicotiana_tabacum_transcription_factor_DIVARICATA_like_LOC107791228	Solanales
Nicotiana tomentosiformis	Solanaceae	Nicotiana_tomentosiformis_myb_like_protein_J	N	XM_009591901.1	Gene bank	Nicotiana_tomentosiformis_myb_like_protein_J	Solanales
Nicotiana tomentosiformis	Solanaceae	Nicotiana_tomentosiformis_myb_like_protein_J_LOC104121017	N	XM_009632913.1	Gene bank	Nicotiana_tomentosiformis_myb_like_protein_J_LOC104121017	Solanales
Nicotiana tomentosiformis	Solanaceae	Nicotiana_tomentosiformis_myb_like_protein_J_LOC107817283	N	XM_016643082.1	Gene bank	Nicotiana_tomentosiformis_myb_like_protein_J_LOC107817283	Solanales
Nicotiana tomentosiformis	Solanaceae	Nicotiana_tomentosiformis_DIV7	Y RR1A	XM_009619140.1	Gene bank	Nicotiana_tomentosiformis_transcription_factor_DIVARICATA_like_LOC104109780	Solanales
Nicotiana tomentosiformis	Solanaceae	Nicotiana_tomentosiformis_DIV8	Y RR1A	XM_009620637.1	Gene bank	Nicotiana_tomentosiformis_transcription_factor_DIVARICATA_like_LOC104111037	Solanales
Nicotiana tomentosiformis	Solanaceae	Nicotiana_tomentosiformis_DIV3	Y RR1C	XM_009593942.1	Gene bank	Nicotiana_tomentosiformis_transcription_factor_DIVARICATA_like_LOC104089113	Solanales
Nicotiana tomentosiformis	Solanaceae	Nicotiana_tomentosiformis_DIV6	Y RR1C	XM_009618195.1	Gene bank	Nicotiana_tomentosiformis_transcription_factor_DIVARICATA_like_LOC104109017	Solanales
Nicotiana tomentosiformis	Solanaceae	Nicotiana_tomentosiformis_DIV9	Y RR1C	XM_009623919.1	Gene bank	Nicotiana_tomentosiformis_transcription_factor_DIVARICATA_like_LOC104113678	Solanales
Nicotiana tomentosiformis	Solanaceae	Nicotiana_tomentosiformis_DIV5	Y RR2A/DIV1	XM_009605089.1	Gene bank	Nicotiana_tomentosiformis_transcription_factor_DIVARICATA_like_LOC104098372_Variant1	Solanales
Nicotiana tomentosiformis	Solanaceae	Nicotiana_tomentosiformis_DIV5_1	Y RR2A/DIV1	XM_009605089.1	Gene bank	Nicotiana_tomentosiformis_transcription_factor_DIVARICATA_like_LOC104098372_Variant1	Solanales
Nicotiana tomentosiformis	Solanaceae	Nicotiana_tomentosiformis_DIV5_2	Y RR2A/DIV1	XM_009605089.1	Gene bank	Nicotiana_tomentosiformis_transcription_factor_DIVARICATA_like_LOC104098372_Variant1	Solanales
Nicotiana tomentosiformis	Solanaceae	Nicotiana_tomentosiformis_DIV10	Y RR2B/DIV2	XM_009629025.1	Gene bank	Nicotiana_tomentosiformis_transcription_factor_DIVARICATA_like_LOC104117894	Solanales
Nicotiana tomentosiformis	Solanaceae	Nicotiana_tomentosiformis_DIV2	Y RR2B/DIV2	XM_009592103.1	Gene bank	Nicotiana_tomentosiformis_transcription_factor_DIVARICATA_like_LOC104087587	Solanales
Nicotiana tomentosiformis	Solanaceae	Nicotiana_tomentosiformis_DIV1	Y RR2C/DIV3	XM_009590949.1	Gene bank	Nicotiana_tomentosiformis_transcription_factor_DIVARICATA_like_LOC104086633	Solanales
Nicotiana tomentosiformis	Solanaceae	Nicotiana_tomentosiformis_DIV4	Y RR2C/DIV3	XM_009604166.1	Gene bank	Nicotiana_tomentosiformis_transcription_factor_DIVARICATA_like_LOC104097582	Solanales
Oryza sativa	Poaceae	Oryza_sativa_Japonica_9631_m06132	N	LOC_Os03g62100	Rcie Genome	Oryza_sativa_Japonica_9631_m06132	Poales
Oryza sativa	Poaceae	Oryza_sativa_Japonica_9636_m00410	N	LOC_Os08g04840	Rcie Genome	Oryza_sativa_Japonica_Group_genomic_DNA_chromosome_8_9636_m00410	Poales
Oryza sativa	Poaceae	Oryza_sativa_LOC_Os01g09280	N	LOC_Os01g09280	phytozome	Oryza_sativa_LOC_Os01g09280	Poales
Oryza sativa	Poaceae	Oryza_sativa_LOC_Os08g05510	N	LOC_Os08g05510	phytozome	Oryza_sativa_LOC_Os08g05510	Poales
Oryza sativa	Poaceae	Oryza_sativa_LOC_Os10g41200	N	LOC_Os10g41200	phytozome	Oryza_sativa_LOC_Os10g41200	Poales
Oryza sativa	Poaceae	Oryza_sativa_LOC_Os10g41260	N	LOC_Os10g41260	phytozome	Oryza_sativa_LOC_Os10g41260	Poales
Oryza sativa	Poaceae	Oryza_sativa_Japonica_9632_m05667	Y RR1B	LOC_Os04g58020	Rcie Genome	Oryza_sativa_Japonica_9632_m05667	Poales
Oryza sativa	Poaceae	Oryza_sativa_DIV2	Y RR1C	LOC_Os01g34060	phytozome	Oryza_sativa_LOC_Os01g34060	Poales
Oryza sativa	Poaceae	Oryza_sativa_DIV3	Y RR1C	LOC_Os04g27410	phytozome	Oryza_sativa_LOC_Os04g27410	Poales
Oryza sativa	Poaceae	Oryza_sativa_DIV1	Y RR2A/DIV1	LOC_Os01g04930	phytozome	Oryza_sativa_LOC_Os01g04930	Poales
Oryza sativa	Poaceae	Oryza_sativa_DIV4	Y RR2A/DIV1	LOC_Os05g37050	phytozome	Oryza_sativa_LOC_Os05g37050	Poales
Oryza sativa	Poaceae	Oryza_sativa_DIV5	Y RR2A/DIV1	LOC_Os01g63460	phytozome	Oryza_sativa_LOC_Os01g63460	Poales
Oryza sativa	Poaceae	Oryza_sativa_DIV6	Y RR2A/DIV1	LOC_Os01g64360	phytozome	Oryza_sativa_LOC_Os01g64360	Poales
Oryza sativa	Poaceae	Oryza_sativa_DIV7	Y RR2A/DIV1	LOC_Os05g37730	phytozome	Oryza_sativa_LOC_Os05g37730	Poales
Oryza sativa	Poaceae	Oryza_sativa_Japonica_9629_m00414	Y RR2A/DIV1	LOC_Os01g04930	Rcie Genome	Oryza_sativa_Japonica_9629_m00414	Poales
Oryza sativa	Poaceae	Oryza_sativa_Japonica_9629_m06276	Y RR2A/DIV1	LOC_Os01g63460	Rcie Genome	Oryza_sativa_Japonica_9629_m06276	Poales
Oryza sativa	Poaceae	Oryza_sativa_Japonica_9629_m06374	Y RR2A/DIV1	LOC_Os01g64360	Rcie Genome	Oryza_sativa_Japonica_9629_m06374	Poales
Oryza sativa	Poaceae	Oryza_sativa_Japonica_9633_m03417	Y RR2A/DIV1	LOC_Os05g37060	Rcie Genome	Oryza_sativa_Japonica_9633_m03417	Poales
Oryza sativa	Poaceae	Oryza_sativa_Japonica_9633_m03487	Y RR2A/DIV1	LOC_Os05g37730	Rcie Genome	Oryza_sativa_Japonica_9633_m03487	Poales
Panicum hallii	Poaceae	Panicum_hallii_Pahal_C02785	N	Pahal.C02785	phytozome	Panicum_hallii_Pahal_C02785	Poales
Panicum hallii	Poaceae	Panicum_hallii_Pahal_C02822	N	Pahal.C02822	phytozome	Panicum_hallii_Pahal_C02822	Poales
Panicum hallii	Poaceae	Panicum_hallii_Pahal_E00907	N	Pahal.E00907	phytozome	Panicum_hallii_Pahal_E00907	Poales
Panicum hallii	Poaceae	Panicum_hallii_Pahal_E03927	N	Pahal.E03927	phytozome	Panicum_hallii_Pahal_E03927	Poales
Panicum hallii	Poaceae	Panicum_hallii_Pahal_E04275	N	Pahal.E04275	phytozome	Panicum_hallii_Pahal_E04275	Poales
Panicum hallii	Poaceae	Panicum_hallii_Pahal_F00945	N	Pahal.F00945	phytozome	Panicum_hallii_Pahal_F00945	Poales
Panicum hallii	Poaceae	Panicum_hallii_Pahal_F00959	N	Pahal.F00959	phytozome	Panicum_hallii_Pahal_F00959	Poales
Panicum hallii	Poaceae	Panicum_hallii_Pahal_H02252	N	Pahal.H02252	phytozome	Panicum_hallii_Pahal_H02252	Poales
Panicum hallii	Poaceae	Panicum_hallii_Pahal_I04006	N	Pahal.I04006	phytozome	Panicum_hallii_Pahal_I04006	Poales
Panicum virgatum	Poaceae	Panicum_hallii_Pahal_I04025	N	Pahal.I04025	phytozome	Panicum_hallii_Pahal_I04025	Poales
Panicum virgatum	Poaceae	Panicum_virgatum_Pavir_Ea00264	N	Pavir.Ea00264	phytozome	Panicum_virgatum_Pavir_Ea00264	Poales
Panicum virgatum	Poaceae	Panicum_virgatum_Pavir_Ea00523	N	Pavir.Ea00523	phytozome	Panicum_virgatum_Pavir_Ea00523	Poales
Panicum virgatum	Poaceae	Panicum_virgatum_Pavir_Ea01767	N	Pavir.Eb00572	phytozome	Panicum_virgatum_Pavir_Ea01767	Poales
Panicum virgatum	Poaceae	Panicum_virgatum_Pavir_Ea03421	N	Pavir.Ea03421	phytozome	Panicum_virgatum_Pavir_Ea03421	Poales
Panicum virgatum	Poaceae	Panicum_virgatum_Pavir_Eb00572	N	Pavir.Eb00572	phytozome	Panicum_virgatum_Pavir_Eb00572	Poales
Panicum virgatum	Poaceae	Panicum_virgatum_Pavir_Eb01413	N	Pavir.Eb01413	phytozome	Panicum_virgatum_Pavir_Eb01413	Poales
Panicum virgatum	Poaceae	Panicum_virgatum_Pavir_Fa01954	N	Pavir.Fa01954	phytozome	Panicum_virgatum_Pavir_Fa01954	Poales
Panicum virgatum	Poaceae	Panicum_virgatum_Pavir_Fa01963	N	Pavir.Fa01963	phytozome	Panicum_virgatum_Pavir_Fa01963	Poales
Panicum virgatum	Poaceae	Panicum_virgatum_Pavir_Gb00055	N	Pavir.Gb00055	phytozome	Panicum_virgatum_Pavir_Gb00055	Poales
Panicum virgatum	Poaceae	Panicum_virgatum_Pavir_Hb00090	N	Pavir.Hb00090	phytozome	Panicum_virgatum_Pavir_Hb00090	Poales
Panicum virgatum	Poaceae	Panicum_virgatum_Pavir_Ia02215	N	Pavir.Ia02215	phytozome	Panicum_virgatum_Pavir_Ia02215	Poales
Panicum virgatum	Poaceae	Panicum_virgatum_Pavir_Ib02262	N	Pavir.Ib02262	phytozome	Panicum_virgatum_Pavir_Ib02262	Poales
Panicum virgatum	Poaceae	Panicum_virgatum_Pavir_Ib02319	N	Pavir.Ib02319	phytozome	Panicum_virgatum_Pavir_Ib02319	Poales
Panicum virgatum	Poaceae	Panicum_virgatum_Pavir_J01328	N	Pavir.J01328	phytozome	Panicum_virgatum_Pavir_J01328	Poales
Panicum virgatum	Poaceae	Panicum_virgatum_Pavir_J04337	N	Pavir.J04337	phytozome	Panicum_virgatum_Pavir_J04337	Poales
Panicum virgatum	Poaceae	Panicum_virgatum_Pavir_J08778	N	Pavir.J08778	phytozome	Panicum_virgatum_Pavir_J08778	Poales
Panicum virgatum	Poaceae	Panicum_virgatum_Pavir_J16113	N	Pavir.J16113	phytozome	Panicum_virgatum_Pavir_J16113	Poales
Panicum virgatum	Poaceae	Panicum_virgatum_Pavir_J25346	N	Pavir.J25346	phytozome	Panicum_virgatum_Pavir_J25346	Poales
Panicum virgatum	Poaceae	Panicum_virgatum_Pavir_J37988	N	Pavir.J37988	phytozome	Panicum_virgatum_Pavir_J37988	Poales
Petunia axillaris	Solanaceae	Petunia_axillaris_DIV3	Y RR2A/DIV1	Peaxi162Scf01058	Sol Genomics Network	Petunia_axillaris_Peaxi162Scf01058	Solanales
Petunia axillaris	Solanaceae	Petunia_axillaris_DIV1	Y RR2C/DIV3	Peaxi162Scf00014g00715.1	Sol Genomics Network	Petunia_axillaris_Peaxi162Scf00014g00715	Solanales
Petunia axillaris	Solanaceae	Petunia_axillaris_DIV2	Y RR2C/DIV3	Peaxi162Scf00141g00622.1	Sol Genomics Network	Petunia_axillaris_Peaxi162Scf00141g00622_1	Solanales
Petunia inflata	Solanaceae	Petunia_inflata_DIV3	Y RR2A/DIV1	Peinf101Scf02272g00040.1	Sol Genomics Network	Petunia_inflata_Peinf101Scf02272g00040_1	Solanales
Petunia inflata	Solanaceae	Petunia_inflata_DIV4	Y RR2A/DIV1	Peinf101Scf02316g00011.1	Sol Genomics Network	Petunia_inflata_Peinf101Scf02316g00011_1	Solanales
Petunia inflata	Solanaceae	Petunia_inflata_DIV1	Y RR2C/DIV3	Peinf101Scf00347g03017.1	Sol Genomics Network	Petunia_inflata_Peinf101Scf00347g03017_1	Solanales
Petunia inflata	Solanaceae	Petunia_inflata_DIV2	Y RR2C/DIV3	Peinf101Scf01078g01011.1	Sol Genomics Network	Petunia_inflata_Peinf101Scf01078g01011_1	Solanales
Phaseolus vulgaris	Fabaceae	Phaseolus_vulgaris_Phvul_001G240300	N	Phvul.001G240300	phytozome	Phaseolus_vulgaris_Phvul_001G240300	Fabales
Phaseolus vulgaris	Fabaceae	Phaseolus_vulgaris_Phvul_002G078600	N	Phvul.002G078600	phytozome	Phaseolus_vulgaris_Phvul_002G078600	Fabales
Phaseolus vulgaris	Fabaceae	Phaseolus_vulgaris_Phvul_002G304400	N	Phvul.002G304400	phytozome	Phaseolus_vulgaris_Phvul_002G304400	Fabales
Phaseolus vulgaris	Fabaceae	Phaseolus_vulgaris_Phvul_003G013600	N	Phvul.003G013600	phytozome	Phaseolus_vulgaris_Phvul_003G013600	Fabales
Phaseolus vulgaris	Fabaceae	Phaseolus_vulgaris_Phvul_003G054100	N	Phvul.003G054100	phytozome	Phaseolus_vulgaris_Phvul_003G054100	Fabales
Phaseolus vulgaris	Fabaceae	Phaseolus_vulgaris_Phvul_003G072800	N	Phvul.003G072800	phytozome	Phaseolus_vulgaris_Phvul_003G072800	Fabales
Phaseolus vulgaris	Fabaceae	Phaseolus_vulgaris_Phvul_003G176800	N	Phvul.003G176800	phytozome	Phaseolus_vulgaris_Phvul_003G176800	Fabales
Phaseolus vulgaris	Fabaceae	Phaseolus_vulgaris_Phvul_003G195700	N	Phvul.003G195700	phytozome	Phaseolus_vulgaris_Phvul_003G195700	Fabales
Phaseolus vulgaris	Fabaceae	Phaseolus_vulgaris_Phvul_003G222900	N	Phvul.003G222900	phytozome	Phaseolus_vulgaris_Phvul_003G222900	Fabales
Phaseolus vulgaris	Fabaceae	Phaseolus_vulgaris_Phvul_004G171200	N	Phvul.004G171200	phytozome	Phaseolus_vulgaris_Phvul_004G171200	Fabales
Phaseolus vulgaris	Fabaceae	Phaseolus_vulgaris_Phvul_006G065700	N	Phvul.006G065700	phytozome	Phaseolus_vulgaris_Phvul_006G065700	Fabales
Phaseolus vulgaris	Fabaceae	Phaseolus_vulgaris_Phvul_007G023600	N	Phvul.007G023600	phytozome	Phaseolus_vulgaris_Phvul_007G023600	Fabales
Phaseolus vulgaris	Fabaceae	Phaseolus_vulgaris_Phvul_008G085700	N	Phvul.008G085700	phytozome	Phaseolus_vulgaris_Phvul_008G085700	Fabales
Phaseolus vulgaris	Fabaceae	Phaseolus_vulgaris_Phvul_008G085800	N	Phvul.008G085800	phytozome	Phaseolus_vulgaris_Phvul_008G085800	Fabales
Phaseolus vulgaris	Fabaceae	Phaseolus_vulgaris_Phvul_008G107000	N	Phvul.008G107000	phytozome	Phaseolus_vulgaris_Phvul_008G107000	Fabales
Phaseolus vulgaris	Fabaceae	Phaseolus_vulgaris_Phvul_008G226600	N	Phvul.008G226600	phytozome	Phaseolus_vulgaris_Phvul_008G226600	Fabales
Phaseolus vulgaris	Fabaceae	Phaseolus_vulgaris_Phvul_008G262900	N	Phvul.008G262900	phytozome	Phaseolus_vulgaris_Phvul_008G262900	Fabales
Phaseolus vulgaris	Fabaceae	Phaseolus_vulgaris_Phvul_009G183300	N	Phvul.009G183300	phytozome	Phaseolus_vulgaris_Phvul_009G183300	Fabales
Phoenix dactylifera	Arecaceae	Phoenix_dactylifera_transcription_factor_DIVARICATA_like_LOC103710308	N	XM_008795974.2	Gene bank	Phoenix_dactylifera_transcription_factor_DIVARICATA_like_LOC103710308	Arecales
Phoenix dactylifera	Arecaceae	Phoenix_dactylifera_transcription_factor_DIVARICATA_like_LOC103718882	N	XM_008807882.2	Gene bank	Phoenix_dactylifera_transcription_factor_DIVARICATA_like_LOC103718882	Arecales
Phoenix dactylifera	Arecaceae	Phoenix_dactylifera_transcription_factor_DIVARICATA_like_LOC103718883	N	XM_008807883.2	Gene bank	Phoenix_dactylifera_transcription_factor_DIVARICATA_like_LOC103718883	Arecales
Phoenix dactylifera	Arecaceae	Phoenix_dactylifera_transcription_factor_DIVARICATA_like_LOC103720751	N	XM_008810617.1	Gene bank	Phoenix_dactylifera_transcription_factor_DIVARICATA_like_LOC103720751	Arecales
Phoenix dactylifera	Arecaceae	Phoenix_dactylifera_transcription_factor_DIVARICATA_LOC103695489_variant1/2	N	XM_008776835.1/XM_008776836.1	Gene bank	Phoenix_dactylifera_transcription_factor_DIVARICATA_LOC103695489_variant1/2	Arecales
Phoenix dactylifera	Arecaceae	Phoenix_dactylifera_transcription_factor_DIVARICATA_LOC103704058_variant1/2/3	N	XM_008787197.2/XM_008787198.2/XM_008787199.2	Gene bank	Phoenix_dactylifera_transcription_factor_DIVARICATA_LOC103704058_variant1/2/3	Arecales
Phoenix dactylifera	Arecaceae	Phoenix_dactylifera_transcription_factor_DIVARICATA_LOC103710236_variant1/2	N	XM_017843579.1/XM_008795891.1	Gene bank	Phoenix_dactylifera_transcription_factor_DIVARICATA_LOC103710236_variant1/2	Arecales
Phoenix dactylifera	Arecaceae	Phoenix_dactylifera_transcription_factor_DIVARICATA_MYB1R1_like_LOC103695599	N	XM_008776968.2	Gene bank	Phoenix_dactylifera_transcription_factor_DIVARICATA_MYB1R1_like_LOC103695599	Arecales
Phoenix dactylifera	Arecaceae	Phoenix_dactylifera_transcription_factor_DIVARICATA_MYB1R1_like_LOC103713455	N	XM_008800395.2	Gene bank	Phoenix_dactylifera_transcription_factor_DIVARICATA_MYB1R1_like_LOC103713455	Arecales
Phoenix dactylifera	Arecaceae	Phoenix_dactylifera_transcription_factor_DIVARICATA_MYB1R1_like_LOC103714322	N	XM_008801527.2	Gene bank	Phoenix_dactylifera_transcription_factor_DIVARICATA_MYB1R1_like_LOC103714322	Arecales
Phoenix dactylifera	Arecaceae	Phoenix_dactylifera_transcription_factor_DIVARICATA_MYB1R1_like_LOC103720263	N	XM_008809880.2	Gene bank	Phoenix_dactylifera_transcription_factor_DIVARICATA_MYB1R1_like_LOC103720263	Arecales
Phoenix dactylifera	Arecaceae	Phoenix_dactylifera_transcription_factor_DIVARICATA_MYB1R1_like_LOC103723983	N	XM_008815094.1	Gene bank	Phoenix_dactylifera_transcription_factor_DIVARICATA_MYB1R1_like_LOC103723983	Arecales
Phoenix dactylifera	Arecaceae	Phoenix_dactylifera_uncharacterized_LOC103707412	N	XM_008791888.2	Gene bank	Phoenix_dactylifera_uncharacterized_LOC103707412	Arecales
Phoenix dactylifera	Arecaceae	Phoenix_dactylifera_uncharacterized_LOC103713598	N	XM_008800586.2	Gene bank	Phoenix_dactylifera_uncharacterized_LOC103713598	Arecales
Physcomitrella patens	Funariaceae	Physcomitrella_patens_Pp3c15_23090	N	Pp3c15_23090	phytozome	Physcomitrella_patens_Pp3c15_23090	Funariales
Physcomitrella patens	Funariaceae	Physcomitrella_patens_Pp3c15_23110	N	Pp3c15_23110	phytozome	Physcomitrella_patens_Pp3c15_23110	Funariales
Physcomitrella patens	Funariaceae	Physcomitrella_patens_Pp3c4_17230	N	Pp3c4_17230	phytozome	Physcomitrella_patens_Pp3c4_17230	Funariales
Physcomitrella patens	Funariaceae	Physcomitrella_patens_Pp3c4_5410	N	Pp3c4_5410	phytozome	Physcomitrella_patens_Pp3c4_5410	Funariales
Physcomitrella patens	Funariaceae	Physcomitrella_patens_Pp3c9_19080	N	Pp3c9_19080	phytozome	Physcomitrella_patens_Pp3c9_19080	Funariales
Plantago lanceolata	Plantaginaceae	Plantago_lanceolata_DIVARICATA	N	KF964142.1	Gene bank	Plantago_lanceolata_DIVARICATA	Lamiales
Plantago lanceolata	Plantaginaceae	Plantago_lanceolata_DIVARICATA_2	N	KF964145.1	Gene bank	Plantago_lanceolata_DIVARICATA_2	Lamiales
Plantago lanceolata	Plantaginaceae	Plantago_lanceolata_DIVARICATA_3	N	KF964143.1	Gene bank	Plantago_lanceolata_DIVARICATA_3	Lamiales
Populus trichocarpa	Salicaceae	Populus_trichocarpa_Potri_001G155300	N	Potri.001G155300	phytozome	Populus_trichocarpa_Potri_001G155300	Malpighiales
Populus trichocarpa	Salicaceae	Populus_trichocarpa_Potri_001G189800	N	Potri.001G189800	phytozome	Populus_trichocarpa_Potri_001G189800	Malpighiales
Populus trichocarpa	Salicaceae	Populus_trichocarpa_Potri_001G248800	N	Potri.001G248800	phytozome	Populus_trichocarpa_Potri_001G248800	Malpighiales
Populus trichocarpa	Salicaceae	Populus_trichocarpa_Potri_003G049100	N	Potri.003G049100	phytozome	Populus_trichocarpa_Potri_003G049100	Malpighiales
Populus trichocarpa	Salicaceae	Populus_trichocarpa_Potri_003G079500	N	Potri.003G079500	phytozome	Populus_trichocarpa_Potri_003G079500	Malpighiales
Populus trichocarpa	Salicaceae	Populus_trichocarpa_Potri_005G087700	N	Potri.005G087700	phytozome	Populus_trichocarpa_Potri_005G087700	Malpighiales
Populus trichocarpa	Salicaceae	Populus_trichocarpa_Potri_006G097300	N	Potri.006G097300	phytozome	Populus_trichocarpa_Potri_006G097300	Malpighiales
Populus trichocarpa	Salicaceae	Populus_trichocarpa_Potri_006G150300	N	Potri.006G150300	phytozome	Populus_trichocarpa_Potri_006G150300	Malpighiales
Populus trichocarpa	Salicaceae	Populus_trichocarpa_Potri_006G230500	N	Potri.006G230500	phytozome	Populus_trichocarpa_Potri_006G230500	Malpighiales
Populus trichocarpa	Salicaceae	Populus_trichocarpa_Potri_007G076200	N	Potri.007G076200	phytozome	Populus_trichocarpa_Potri_007G076200	Malpighiales
Populus trichocarpa	Salicaceae	Populus_trichocarpa_Potri_008G064200	N	Potri.008G064200	phytozome	Populus_trichocarpa_Potri_008G064200	Malpighiales
Populus trichocarpa	Salicaceae	Populus_trichocarpa_Potri_008G191800	N	Potri.008G191800	phytozome	Populus_trichocarpa_Potri_008G191800	Malpighiales
Populus trichocarpa	Salicaceae	Populus_trichocarpa_Potri_009G042600	N	Potri.009G042600	phytozome	Populus_trichocarpa_Potri_009G042600	Malpighiales
Populus trichocarpa	Salicaceae	Populus_trichocarpa_Potri_010G039300	N	Potri.010G039300	phytozome	Populus_trichocarpa_Potri_010G039300	Malpighiales
Populus trichocarpa	Salicaceae	Populus_trichocarpa_Potri_010G193000	N	Potri.010G193000	phytozome	Populus_trichocarpa_Potri_010G193000	Malpighiales
Populus trichocarpa	Salicaceae	Populus_trichocarpa_Potri_012G060300	N	Potri.012G060300	phytozome	Populus_trichocarpa_Potri_012G060300	Malpighiales
Populus trichocarpa	Salicaceae	Populus_trichocarpa_Potri_016G112300	N	Potri.016G112300	phytozome	Populus_trichocarpa_Potri_016G112300	Malpighiales
Ricinus communis	Euphorbiaceae	Ricinus_communis_29610_t000025	N	29610.t000025	phytozome	Ricinus_communis_29610_t000025	Malpighiales
Ricinus communis	Euphorbiaceae	Ricinus_communis_29681_t000001	N	29681.t000001	phytozome	Ricinus_communis_29681_t000001	Malpighiales
Ricinus communis	Euphorbiaceae	Ricinus_communis_29736_t000085	N	29736.t000085	phytozome	Ricinus_communis_29736_t000085	Malpighiales
Ricinus communis	Euphorbiaceae	Ricinus_communis_29912_t000113	N	29912.t000113	phytozome	Ricinus_communis_29912_t000113	Malpighiales
Ricinus communis	Euphorbiaceae	Ricinus_communis_30055_t000059	N	30055.t000059	phytozome	Ricinus_communis_30055_t000059	Malpighiales
Ricinus communis	Euphorbiaceae	Ricinus_communis_30131_t000414	N	30131.t000414	phytozome	Ricinus_communis_30131_t000414	Malpighiales
Ricinus communis	Euphorbiaceae	Ricinus_communis_30146_t000086	N	30146.t000086	phytozome	Ricinus_communis_30146_t000086	Malpighiales
Ricinus communis	Euphorbiaceae	Ricinus_communis_30147_t000299	N	30147.t000299	phytozome	Ricinus_communis_30147_t000299	Malpighiales
Ricinus communis	Euphorbiaceae	Ricinus_communis_30147_t000608	N	30147.t000608	phytozome	Ricinus_communis_30147_t000608	Malpighiales
Ricinus communis	Euphorbiaceae	Ricinus_communis_30155_t000022	N	30155.t000022	phytozome	Ricinus_communis_30155_t000022	Malpighiales
Ricinus communis	Euphorbiaceae	Ricinus_communis_30174_t000114	N	30174.t000114	phytozome	Ricinus_communis_30174_t000114	Malpighiales
Ricinus communis	Euphorbiaceae	Ricinus_communis_transcription_factor_DIVARICATA_LOC8286480	N	XM_002525549.2	Gene bank	Ricinus_communis_transcription_factor_DIVARICATA_LOC8286480	Malpighiales
Ricinus communis	Euphorbiaceae	Ricinus_communis_transcription_factor_MYB1R1_LOC8265075_variant1	N	XM_015716307.1	Gene bank	Ricinus_communis_transcription_factor_MYB1R1_LOC8265075_variant1	Malpighiales
Ricinus communis	Euphorbiaceae	Ricinus_communis_uncharacterized_LOC8273781_variant1/2	N	XM_015717362.1/XM_002515920.2	Gene bank	Ricinus_communis_uncharacterized_LOC8273781_variant1/2	Malpighiales
Ricinus communis	Euphorbiaceae	Ricinus_communis_DIV	Y RR2C/DIV3	28288.t000001	phytozome	Ricinus_communis_28288_t000001	Malpighiales
Sambucus caerulea	Adoxaceae	Sambucus_caerulea_DIV1	Y RR2A/DIV1	FJ805277	Gene bank	Sambucus_caerulea_DIV1_FJ805277	Dipsacales
Sambucus caerulea	Adoxaceae	Sambucus_caerulea_DIV2	Y RR2C/DIV3	FJ805278	Gene bank	Sambucus_caerulea_DIV3_FJ805278	Dipsacales
Sambucus canadensis	Adoxaceae	Sambucus_canadensis_DIV1	Y RR2A/DIV1	FJ805279	Gene bank	Sambucus_canadensis_DIV1aa_FJ805279	Dipsacales
Sambucus canadensis	Adoxaceae	Sambucus_canadensis_DIV2	Y RR2A/DIV1	FJ805280	Gene bank	Sambucus_canadensis_DIV1ab_FJ805280	Dipsacales
Sambucus canadensis	Adoxaceae	Sambucus_canadensis_DIV3	Y RR2A/DIV1	FJ805281	Gene bank	Sambucus_canadensis_DIV1ac_FJ805281	Dipsacales
Sambucus nigra	Adoxaceae	Sambucus_nigra_DIV	Y RR2C/DIV3	FJ805282	Gene bank	Sambucus_nigra_DIV3_FJ805282	Dipsacales
Setaria italica	Poaceae	Setaria_italica_Seita_3G222600	N	Seita.3G222600	phytozome	Setaria_italica_Seita_3G222600	Poales
Setaria italica	Poaceae	Setaria_italica_Seita_3G225500	N	Seita.3G225500	phytozome	Setaria_italica_Seita_3G225500	Poales
Setaria italica	Poaceae	Setaria_italica_Seita_4G214200	N	Seita.4G214200	phytozome	Setaria_italica_Seita_4G214200	Poales
Setaria italica	Poaceae	Setaria_italica_Seita_5G098300	N	Seita.5G098300	phytozome	Setaria_italica_Seita_5G098300	Poales
Setaria italica	Poaceae	Setaria_italica_Seita_5G133800	N	Seita.5G133800	phytozome	Setaria_italica_Seita_5G133800	Poales
Setaria italica	Poaceae	Setaria_italica_Seita_5G183700	N	Seita.5G183700	phytozome	Setaria_italica_Seita_5G183700	Poales
Setaria italica	Poaceae	Setaria_italica_Seita_5G232400	N	Seita.5G232400	phytozome	Setaria_italica_Seita_5G232400	Poales
Setaria italica	Poaceae	Setaria_italica_Seita_6G063100	N	Seita.6G063100	phytozome	Setaria_italica_Seita_6G063100	Poales
Setaria italica	Poaceae	Setaria_italica_Seita_6G065500	N	Seita.6G065500	phytozome	Setaria_italica_Seita_6G065500	Poales
Setaria italica	Poaceae	Setaria_italica_Seita_9G319600	N	Seita.9G319600	phytozome	Setaria_italica_Seita_9G319600	Poales
Setaria italica	Poaceae	Setaria_italica_Seita_9G321800	N	Seita.9G321800	phytozome	Setaria_italica_Seita_9G321800	Poales
Setaria italica	Poaceae	Setaria_italica_DIV1	Y RR1C	Seita.3G113700	phytozome	Setaria_italica_Seita_3G113700	Poales
Setaria viridis	Poaceae	Setaria_viridis_Sevir_5G096400	N	Sevir.5G096400	phytozome	Setaria_viridis_Sevir_5G096400	Poales
Setaria viridis	Poaceae	Setaria_viridis_Sevir_5G131800	N	Sevir.5G131800	phytozome	Setaria_viridis_Sevir_5G131800	Poales
Setaria viridis	Poaceae	Setaria_viridis_Sevir_5G185000	N	Sevir.5G185000	phytozome	Setaria_viridis_Sevir_5G185000	Poales
Setaria viridis	Poaceae	Setaria_viridis_Sevir_5G390500	N	Sevir.5G390500	phytozome	Setaria_viridis_Sevir_5G390500	Poales
Setaria viridis	Poaceae	Setaria_viridis_Sevir_6G060900	N	Sevir.6G060900	phytozome	Setaria_viridis_Sevir_6G060900	Poales
Setaria viridis	Poaceae	Setaria_viridis_Sevir_6G064000	N	Sevir.6G064000	phytozome	Setaria_viridis_Sevir_6G064000	Poales
Setaria viridis	Poaceae	Setaria_viridis_Sevir_9G325200	N	Sevir.9G325200	phytozome	Setaria_viridis_Sevir_9G325200	Poales
Setaria viridis	Poaceae	Setaria_viridis_Sevir_9G327500	N	Sevir.9G327500	phytozome	Setaria_viridis_Sevir_9G327500	Poales
Setaria viridis	Poaceae	Setaria_viridis_DIV2	Y RR2A/DIV1	Sevir.3G227500	phytozome	Setaria_viridis_Sevir_3G227500	Poales
Setaria viridis	Poaceae	Setaria_viridis_DIV3	Y RR2A/DIV1	Sevir.3G230600	phytozome	Setaria_viridis_Sevir_3G230600	Poales
Setaria viridis	Poaceae	Setaria_viridis_DIV4	Y RR2A/DIV1	Sevir.4G223800	phytozome	Setaria_viridis_Sevir_4G223800	Poales
Sixalix atropurpurea	Caprifoliaceae	Sixalix_atropurpurea_DIV1	Y RR2A/DIV1	FJ805340	Gene bank	Sixalix_atropurpurea_DIV1Aa_FJ805340	Dipsacales
Sixalix atropurpurea	Caprifoliaceae	Sixalix_atropurpurea_DIV2	Y RR2A/DIV1	FJ805344	Gene bank	Sixalix_atropurpurea_DIV1Aa_FJ805344	Dipsacales
Sixalix atropurpurea	Caprifoliaceae	Sixalix_atropurpurea_DIV3	Y RR2A/DIV1	FJ805341	Gene bank	Sixalix_atropurpurea_DIV1Ab_FJ805341	Dipsacales
Sixalix atropurpurea	Caprifoliaceae	Sixalix_atropurpurea_DIV4	Y RR2A/DIV1	FJ805345	Gene bank	Sixalix_atropurpurea_FJ805345	Dipsacales
Sixalix atropurpurea	Caprifoliaceae	Sixalix_atropurpurea_DIV5	Y RR2A/DIV1	FJ805342	Gene bank	Sixalix_atropurpurea_DIV1AcFJ805342	Dipsacales
Sixalix atropurpurea	Caprifoliaceae	Sixalix_atropurpurea_DIV6	Y RR2A/DIV1	FJ805346	Gene bank	Sixalix_atropurpurea_FJ805346	Dipsacales
Sixalix atropurpurea	Caprifoliaceae	Sixalix_atropurpurea_DIV7	Y RR2A/DIV1	FJ805343	Gene bank	Sixalix_atropurpurea_DIV1Ad_FJ805343	Dipsacales
Sixalix atropurpurea	Caprifoliaceae	Sixalix_atropurpurea_DIV8	Y RR2A/DIV1	FJ805347	Gene bank	Sixalix_atropurpurea_FJ805347	Dipsacales
Sixalix atropurpurea	Caprifoliaceae	Sixalix_atropurpurea_DIV10	Y RR2B/DIV2	FJ805349	Gene bank	Sixalix_atropurpurea_FJ805349	Dipsacales
Sixalix atropurpurea	Caprifoliaceae	Sixalix_atropurpurea_DIV9	Y RR2B/DIV2	FJ805348	Gene bank	Sixalix_atropurpurea_FJ805348	Dipsacales
Sixalix atropurpurea	Caprifoliaceae	Sixalix_atropurpurea_DIV11	Y RR2C/DIV3	FJ805350	Gene bank	Sixalix_atropurpurea_FJ805350	Dipsacales
Solanum lycopersicum	Solanaceae	Solanum_lycopersicum_DIV10	N	XM_004245060.2	Gene bank	Solanum_lycopersicum_transcription_factor_DIVARICATA_like_LOC101261941	Solanales
Solanum lycopersicum	Solanaceae	Solanum_lycopersicum_MYB1R11	N	XM_004250798.1	Gene bank	Solanum_lycopersicum_transcription_factor_MYB1R1_like_LOC101256155	Solanales
Solanum lycopersicum	Solanaceae	Solanum_lycopersicum_MYB1R12	N	XM_010329047.1	Gene bank	Solanum_lycopersicum_transcription_factor_MYB1R1_like_LOC104644286	Solanales
Solanum lycopersicum	Solanaceae	Solanum_lycopersicum_MYB1R13	N	XM_004237025.2	Gene bank	Solanum_lycopersicum_transcription_factor_MYB1R1_like_LOC101257759	Solanales
Solanum lycopersicum	Solanaceae	Solanum_lycopersicum_MYB1R14	N	NM_001320533.1	Gene bank	Solanum_lycopersicum_transcription_factor_MYB1R1_like_LOC101261036	Solanales
Solanum lycopersicum	Solanaceae	Solanum_lycopersicum_MYB1R15	N	XM_004251616.2	Gene bank	Solanum_lycopersicum_transcription_factor_MYB1R1_like_LOC101267581	Solanales
Solanum lycopersicum	Solanaceae	Solanum_lycopersicum_MYB2	N	XM_004242920.2	Gene bank	Solanum_lycopersicum_myb_like_protein_J_LOC101265743	Solanales
Solanum lycopersicum	Solanaceae	Solanum_lycopersicum_MYBI	Y RR1A	AK328632.1	Gene bank	Solanum_lycopersicum_cDNA_clone_LEFL3024O07_HTC_in_root	Solanales
Solanum lycopersicum	Solanaceae	Solanum_pennellii_MYBI	Y RR1A	NM_001309875.1	Gene bank	Solanum_pennellii_transcription_factor_DIVARICATA_like_LeMYBI	Solanales
Solanum lycopersicum	Solanaceae	Solanum_lycopersicum_DIV4	Y RR1B	XM_004246872.2	Gene bank	Solanum_lycopersicum_transcription_factor_DIVARICATA_like_LOC101246465	Solanales
Solanum lycopersicum	Solanaceae	Solanum_lycopersicum_MYB1	Y RR1B	LOC101245877	Gene bank	Solanum_lycopersicum_myb_like_protein_1_LOC104644286	Solanales
Solanum lycopersicum	Solanaceae	Solanum_lycopersicum_DIV9	Y RR1C	XM_004235692.2	Gene bank	Solanum_lycopersicum_transcription_factor_DIVARICATA_like_LOC101260117	Solanales
Solanum lycopersicum	Solanaceae	Solanum_lycopersicum_DIV1	Y RR2A/DIV1	Solyc06g076770.2	Sol Genomics Network	Solanum_lycopersicum_Solyc06g076770_2	Solanales
Solanum lycopersicum	Solanaceae	Solanum_lycopersicum_DIV11	Y RR2B/DIV2	XM_004235209.2	Gene bank	Solanum_lycopersicum_transcription_factor_DIVARICATA_like_LOC101265111	Solanales
Solanum lycopersicum	Solanaceae	Solanum_lycopersicum_DIV7	Y RR2B/DIV2	XM_004239892.2	Gene bank	Solanum_lycopersicum_transcription_factor_DIVARICATA_like_LOC101257376_ranscript_variant_1	Solanales
Solanum lycopersicum	Solanaceae	Solanum_lycopersicum_DIV8	Y RR2B/DIV2	XM_004239893.2	Gene bank	Solanum_lycopersicum_transcription_factor_DIVARICATA_like_LOC101257376_ranscript_variant_2	Solanales
Solanum lycopersicum	Solanaceae	Solanum_lycopersicum_DIV2	Y RR2C/DIV3	Solyc09g014250.2	Sol Genomics Network	Solanum_lycopersicum_Solyc09g014250_2	Solanales
Solanum lycopersicum	Solanaceae	Solanum_lycopersicum_DIV3	Y RR2C/DIV3	Solyc10g076820.1	Sol Genomics Network	Solanum_lycopersicum_Solyc10g076820_1	Solanales
Solanum lycopersicum	Solanaceae	Solanum_lycopersicum_DIV5	Y RR2C/DIV3	XM_004246290.2	Gene bank	Solanum_lycopersicum_transcription_factor_DIVARICATA_like_LOC101253014	Solanales
Solanum lycopersicum	Solanaceae	Solanum_lycopersicum_DIV6	Y RR2C/DIV3	XM_004249035.3	Gene bank	Solanum_lycopersicum_transcription_factor_DIVARICATA_like_LOC101251526	Solanales
Solanum melongena	Solanaceae	Solanum_melongena_DIV1	Y RR2A/DIV1	Sme2.5_00021.1_g00013.1	Sol Genomics Network	Solanum_melongena_Eggplant_Sme2.5_00021_1_g00013_1	Solanales
Solanum melongena	Solanaceae	Solanum_melongena_DIV2	Y RR2B/DIV2	Sme2.5_02906.1_g00002.1	Sol Genomics Network	Solanum_melongena_Eggplant_Sme2.5_02906_1_g00002_1	Solanales
Solanum melongena	Solanaceae	Solanum_melongena_DIV3	Y RR2B/DIV2	Sme2.5_08168.1_g00002.1	Sol Genomics Network	Solanum_melongena_Eggplant_Sme2.5_08168_1_g00002_1	Solanales
Solanum pennellii	Solanaceae	Solanum_pennellii_DIV3	N	XM_015220504.1	Gene bank	Solanum_pennellii_transcription_factor_DIVARICATA_like_LOC107020212	Solanales
Solanum pennellii	Solanaceae	Solanum_pennellii_MYB1R11	N	XM_015202163.1	Gene bank	Solanum_pennellii_transcription_factor_MYB1R1_like_LOC107003917	Solanales
Solanum pennellii	Solanaceae	Solanum_pennellii_MYB1R13	N	XM_015216524.1	Gene bank	Solanum_pennellii_transcription_factor_MYB1R1_like_LOC107016050	Solanales
Solanum pennellii	Solanaceae	Solanum_pennellii_MYB1R14	N	XM_015223660.1	Gene bank	Solanum_pennellii_transcription_factor_MYB1R1_like_LOC107023103	Solanales
Solanum pennellii	Solanaceae	Solanum_pennellii_MYB1R15	N	XM_015229856.1	Gene bank	Solanum_pennellii_transcription_factor_MYB1R1_like_LOC107028690	Solanales
Solanum pennellii	Solanaceae	Solanum_pennellii_MYB1R16	N	XM_015199324.1	Gene bank	Solanum_pennellii_transcription_factor_MYB1R1_like_LOC107001177	Solanales
Solanum pennellii	Solanaceae	Solanum_pennellii_transcription_factor_MYB1R1_like_LOC107005205	N	XR_001454839.1	Gene bank	Solanum_pennellii_transcription_factor_MYB1R1_like_LOC107005205	Solanales
Solanum pennellii	Solanaceae	Solanum_pennellii_DIV4	Y RR1A	XM_015220587.1	Gene bank	Solanum_pennellii_transcription_factor_DIVARICATA_like_LOC107020292	Solanales
Solanum pennellii	Solanaceae	Solanum_pennellii_DIV6	Y RR1B	XM_015231505.1	Gene bank	Solanum_pennellii_transcription_factor_DIVARICATA_like_LOC107030110	Solanales
Solanum pennellii	Solanaceae	Solanum_pennellii_uncharacterized	Y RR1B	XM_015232605.1	Gene bank	Solanum_pennellii_uncharacterized_LOC107031291	Solanales
Solanum pennellii	Solanaceae	Solanum_pennellii_MYB1R12	Y RR1C	XM_015212014.1	Gene bank	Solanum_pennellii_transcription_factor_MYB1R1_like_LOC107012232	Solanales
Solanum pennellii	Solanaceae	Solanum_pennellii_DIV5	Y RR2A/DIV1	XM_015223698.1	Gene bank	Solanum_pennellii_transcription_factor_DIVARICATA_like_LOC107023125_mRNA	Solanales
Solanum pennellii	Solanaceae	Solanum_pennellii_DIV1	Y RR2B/DIV2	XM_015212787.1	Gene bank	Solanum_pennellii_transcription_factor_DIVARICATA_like_LOC107012843	Solanales
Solanum pennellii	Solanaceae	Solanum_pennellii_DIV2	Y RR2B/DIV2	XM_015219655.1	Gene bank	Solanum_pennellii_transcription_factor_DIVARICATA_like_LOC107019075	Solanales
Solanum pennellii	Solanaceae	Solanum_pennellii_DIV7	Y RR2C/DIV3	XM_015233100	Gene bank	Solanum_pennellii_transcription_factor_DIVARICATA_like_LOC107031660	Solanales
Solanum pennellii	Solanaceae	Solanum_pennellii_DIV8	Y RR2C/DIV3	XM_015233878.1	Gene bank	Solanum_pennellii_transcription_factor_DIVARICATA_like_LOC107032289	Solanales
Solanum peruvianum	Solanaceae	Solanum_peruvianum_DIV	Y RR2A/DIV1	a78521	Sol Genomics Network	Solanum_peruvianum_de_novo_transcriptome_a78521	Solanales
Solanum tuberosum	Solanaceae	Solanum_tuberosum_DIV8	N	XM_015315076.1	Gene bank	Solanum_tuberosum_transcription_factor_DIVARICATA_like_LOC102600540	Solanales
Solanum tuberosum	Solanaceae	Solanum_tuberosum_MYB	N	XM_006345272.2	Gene bank	Solanum_tuberosum_myb_like_protein_J_LOC102594971	Solanales
Solanum tuberosum	Solanaceae	Solanum_tuberosum_MYB1R11	N	XM_006353466.2	Gene bank	Solanum_tuberosum_MYB1R1_like_LOC102587181	Solanales
Solanum tuberosum	Solanaceae	Solanum_tuberosum_MYB1R12	N	XM_006363481.2	Gene bank	Solanum_tuberosum_transcription_factor_MYB1R1_LOC102595084	Solanales
Solanum tuberosum	Solanaceae	Solanum_tuberosum_MYB1R13	N	XM_015304213.1	Gene bank	Solanum_tuberosum_transcription_MYB1R1_LIKE	Solanales
Solanum tuberosum	Solanaceae	Solanum_tuberosum_putative_DNA binding_protein_like_LOC102577613	N	NM_001288417.1	Gene bank	Solanum_tuberosum_putative_DNA binding_protein_like_LOC102577613	Solanales
Solanum tuberosum	Solanaceae	Solanum_tuberosum_transcription_factor_DIVARICATA_like_LOC102583764_transcript_variant_2	N	XM_015312461.1	Gene bank	Solanum_tuberosum_transcription_factor_DIVARICATA_like_LOC102583764_transcript_variant_2	Solanales
Solanum tuberosum	Solanaceae	Solanum_tuberosum_transcription_factor_DIVARICATA_like_LOC102583764_transcript_variant_3	N	XM_015312462.1	Gene bank	Solanum_tuberosum_transcription_factor_DIVARICATA_like_LOC102583764_transcript_variant_3	Solanales
Solanum tuberosum	Solanaceae	Solanum_tuberosum_DIV3	Y RR1A	XM_006345809.1	Gene bank	Solanum_tuberosum_transcription_factor_DIVARICATA_like_LOC102582848	Solanales
Solanum tuberosum	Solanaceae	Solanum_tuberosum_DIV11	Y RR1B	XM_015309619.1	Gene bank	Solanum_tuberosum_transcription_factor_DIVARICATA_like_LOC107060978	Solanales
Solanum tuberosum	Solanaceae	Solanum_tuberosum_DIV12	Y RR1B	XM_015312861.1	Gene bank	Solanum_tuberosum_transcription_factor_DIVARICATA_like_LOC107062329	Solanales
Solanum tuberosum	Solanaceae	Solanum_tuberosum_DIV7	Y RR1B	XM_006361758.1	Gene bank	Solanum_tuberosum_transcription_factor_DIVARICATA_like_LOC102595824	Solanales
Solanum tuberosum	Solanaceae	Solanum_tuberosum_DIV9	Y RR1C	XM_006341575.2	Gene bank	Solanum_tuberosum_transcription_factor_DIVARICATA_like_LOC102604472	Solanales
Solanum tuberosum	Solanaceae	Solanum_tuberosum_DIV1	Y RR2A/DIV1	ST4.03ch10	Sol Genomics Network	Solanum_tuberosum_4_03ch06	Solanales
Solanum tuberosum	Solanaceae	Solanum_tuberosum_DIV5	Y RR2A/DIV1	XM_006350761.2	Gene bank	Solanum_tuberosum_transcription_factor_DIVARICATA_like_LOC102584517	Solanales
Solanum tuberosum	Solanaceae	Solanum_tuberosum_DIV2	Y RR2B/DIV2	XM_006362924.2	Gene bank	Solanum_tuberosum_transcription_factor_DIVARICATA_like_LOC102581033	Solanales
Solanum tuberosum	Solanaceae	Solanum_tuberosum_DIV4	Y RR2B/DIV2	XM_006355593.2	Gene bank	Solanum_tuberosum_transcription_factor_DIVARICATA_like_LOC102583764_transcript_variant_1	Solanales
Solanum tuberosum	Solanaceae	Solanum_tuberosum_DIV10	Y RR2C/DIV3	XM_006362989.2	Gene bank	Solanum_tuberosum_transcription_factor_DIVARICATA_like_LOC102605598	Solanales
Solanum tuberosum	Solanaceae	Solanum_tuberosum_DIV6	Y RR2C/DIV3	XM_006349407.2	Gene bank	Solanum_tuberosum_transcription_factor_DIVARICATA_like_LOC102588148	Solanales
Sorghum bicolor	Poaceae	Sorghum_bicolor_Sobic_001G297500	N	Sobic.001G297500	phytozome	Sorghum_bicolor_Sobic_001G297500	Poales
Sorghum bicolor	Poaceae	Sorghum_bicolor_Sobic_003G034800	N	Sobic.003G034800	phytozome	Sorghum_bicolor_Sobic_003G034800	Poales
Sorghum bicolor	Poaceae	Sorghum_bicolor_Sobic_003G076500	N	Sobic.003G076500	phytozome	Sorghum_bicolor_Sobic_003G076500	Poales
Sorghum bicolor	Poaceae	Sorghum_bicolor_Sobic_003G076600	N	Sobic.003G076600	phytozome	Sorghum_bicolor_Sobic_003G076600	Poales
Sorghum bicolor	Poaceae	Sorghum_bicolor_Sobic_003G132300	N	Sobic.003G132300	phytozome	Sorghum_bicolor_Sobic_003G132300	Poales
Sorghum bicolor	Poaceae	Sorghum_bicolor_Sobic_006G040700	N	Sobic.006G040700	phytozome	Sorghum_bicolor_Sobic_006G040700	Poales
Sorghum bicolor	Poaceae	Sorghum_bicolor_Sobic_006G266600	N	Sobic.006G266600	phytozome	Sorghum_bicolor_Sobic_006G266600	Poales
Sorghum bicolor	Poaceae	Sorghum_bicolor_Sobic_007G037100	N	Sobic.007G037100	phytozome	Sorghum_bicolor_Sobic_007G037100	Poales
Sorghum bicolor	Poaceae	Sorghum_bicolor_Sobic_009G024700	N	Sobic.009G024700	phytozome	Sorghum_bicolor_Sobic_009G024700	Poales
Sorghum bicolor	Poaceae	Sorghum_bicolor_Sobic_009G154200	N	Sobic.009G154200	phytozome	Sorghum_bicolor_Sobic_009G154200	Poales
Sorghum bicolor	Poaceae	Sorghum_bicolor_Sobic_009G157500	N	Sobic.009G157500	phytozome	Sorghum_bicolor_Sobic_009G157500	Poales
Sorghum bicolor	Poaceae	Sorghum_bicolor_Sobic_010G109700	N	Sobic.010G109700	phytozome	Sorghum_bicolor_Sobic_010G109700	Poales
Sorghum bicolor	Poaceae	Sorghum_bicolor_Sobic_010G111400	N	Sobic.010G111400	phytozome	Sorghum_bicolor_Sobic_010G111400	Poales
Sphagnum fallax	Sphagnaceae	Sphagnum_fallax_Sphfalx0002s0133	N	Sphfalx0002s0133	phytozome	Sphagnum_fallax_Sphfalx0002s0133	Sphagnales
Sphagnum fallax	Sphagnaceae	Sphagnum_fallax_Sphfalx0058s0056	N	Sphfalx0058s0056	phytozome	Sphagnum_fallax_Sphfalx0058s0056	Sphagnales
Sphagnum fallax	Sphagnaceae	Sphagnum_fallax_Sphfalx0098s0034	N	Sphfalx0098s0034	phytozome	Sphagnum_fallax_Sphfalx0098s0034	Sphagnales
Sphagnum fallax	Sphagnaceae	Sphagnum_fallax_Sphfalx0140s0008	N	Sphfalx0140s0008	phytozome	Sphagnum_fallax_Sphfalx0140s0008	Sphagnales
Spirodela polyrhiza	Araceae	Spirodela_polyrhiza_Spipo17G0012800	N	Spipo17G0012800	phytozome	Spirodela_polyrhiza_Spipo17G0012800	Alismatales
Spirodela polyrhiza	Araceae	Spirodela_polyrhiza_Spipo1G0106700	N	Spipo1G0106700	phytozome	Spirodela_polyrhiza_Spipo1G0106700	Alismatales
Spirodela polyrhiza	Araceae	Spirodela_polyrhiza_Spipo21G0031200	N	Spipo21G0031200	phytozome	Spirodela_polyrhiza_Spipo21G0031200	Alismatales
Spirodela polyrhiza	Araceae	Spirodela_polyrhiza_Spipo21G0035200	N	Spipo21G0035200	phytozome	Spirodela_polyrhiza_Spipo21G0035200	Alismatales
Spirodela polyrhiza	Araceae	Spirodela_polyrhiza_Spipo5G0049900	N	Spipo5G0049900	phytozome	Spirodela_polyrhiza_Spipo5G0049900	Alismatales
Spirodela polyrhiza	Araceae	Spirodela_polyrhiza_DIV2	Y RR1B	Spipo1G0043100	phytozome	Spirodela_polyrhiza_Spipo1G0043100	Alismatales
Spirodela polyrhiza	Araceae	Spirodela_polyrhiza_DIV1	Y RR1C	Spipo19G0030400	phytozome	Spirodela_polyrhiza_Spipo19G0030400	Alismatales
Spirodela polyrhiza	Araceae	Spirodela_polyrhiza_DIV3	Y RR2A/DIV1	Spipo23G0005800	phytozome	Spirodela_polyrhiza_Spipo23G0005800	Alismatales
Symphoricarpos occidentalis	Caprifoliaceae	Symphoricarpos_occidentalis_DIV1	Y RR2A/DIV1	FJ805351	Gene bank	Symphoricarpos_occidentalis_FJ805351	Dipsacales
Symphoricarpos occidentalis	Caprifoliaceae	Symphoricarpos_occidentalis_DIV2	Y RR2C/DIV3	FJ805352	Gene bank	Symphoricarpos_occidentalis_FJ805352	Dipsacales
Symphoricarpos orbiculatus	Caprifoliaceae	Symphoricarpos_orbiculatus_DIV2	Y RR2A/DIV1	FJ805354	Gene bank	Symphoricarpos_orbiculatus_FJ805354	Dipsacales
Symphoricarpos orbiculatus	Caprifoliaceae	Symphoricarpos_orbiculatus_DIV1	Y RR2B/DIV2	FJ805353	Gene bank	Symphoricarpos_orbiculatus_FJ805353	Dipsacales
Symphoricarpos orbiculatus	Caprifoliaceae	Symphoricarpos_orbiculatus_DIV3	Y RR2B/DIV2	FJ805355	Gene bank	Symphoricarpos_orbiculatus_FJ805355	Dipsacales
Symphoricarpos orbiculatus	Caprifoliaceae	Symphoricarpos_orbiculatus_DIV4	Y RR2B/DIV2	FJ805356	Gene bank	Symphoricarpos_orbiculatus_FJ805356	Dipsacales
Symphoricarpos orbiculatus	Caprifoliaceae	Symphoricarpos_orbiculatus_DIV5	Y RR2C/DIV3	FJ805357	Gene bank	Symphoricarpos_orbiculatus_FJ805357	Dipsacales
Tarenaya hassleriana	Cleomaceae	Tarenaya_hassleriana_protein_REVEILLE_8_like_LOC104806673	N	XM_010531674.1	Gene bank	Tarenaya_hassleriana_protein_REVEILLE_8_like_LOC104806673	Brassicales
Tarenaya hassleriana	Cleomaceae	Tarenaya_hassleriana_transcription_factor_DIVARICATA_like_LOC104799395	N	XM_010521901.1	Gene bank	Tarenaya_hassleriana_transcription_factor_DIVARICATA_like_LOC104799395	Brassicales
Tarenaya hassleriana	Cleomaceae	Tarenaya_hassleriana_transcription_factor_DIVARICATA_like_LOC104800405	N	XM_010523203.1	Gene bank	Tarenaya_hassleriana_transcription_factor_DIVARICATA_like_LOC104800405	Brassicales
Tarenaya hassleriana	Cleomaceae	Tarenaya_hassleriana_transcription_factor_DIVARICATA_like_LOC104810728_variant2	N	XM_010537113.1	Gene bank	Tarenaya_hassleriana_transcription_factor_DIVARICATA_like_LOC104810728_variant2	Brassicales
Tarenaya hassleriana	Cleomaceae	Tarenaya_hassleriana_transcription_factor_DIVARICATA_like_LOC104814904_variant1	N	XM_010543138.1	Gene bank	Tarenaya_hassleriana_transcription_factor_DIVARICATA_like_LOC104814904_variant1	Brassicales
Tarenaya hassleriana	Cleomaceae	Tarenaya_hassleriana_transcription_factor_DIVARICATA_like_LOC104816216	N	XM_010544925.1	Gene bank	Tarenaya_hassleriana_transcription_factor_DIVARICATA_like_LOC104816216	Brassicales
Tarenaya hassleriana	Cleomaceae	Tarenaya_hassleriana_transcription_factor_DIVARICATA_like_LOC104819364_variant1	N	XM_010549397.1	Gene bank	Tarenaya_hassleriana_transcription_factor_DIVARICATA_like_LOC104819364_variant1	Brassicales
Tarenaya hassleriana	Cleomaceae	Tarenaya_hassleriana_transcription_factor_DIVARICATA_like_LOC104820405_variant1	N	XM_010550840.1	Gene bank	Tarenaya_hassleriana_transcription_factor_DIVARICATA_like_LOC104820405_variant1	Brassicales
Tarenaya hassleriana	Cleomaceae	Tarenaya_hassleriana_transcription_factor_DIVARICATA_like_LOC104823141_variant1	N	XM_010554566.1	Gene bank	Tarenaya_hassleriana_transcription_factor_DIVARICATA_like_LOC104823141_variant1	Brassicales
Tarenaya hassleriana	Cleomaceae	Tarenaya_hassleriana_transcription_factor_DIVARICATA_like_LOC104823386	N	XM_010554950.1	Gene bank	Tarenaya_hassleriana_transcription_factor_DIVARICATA_like_LOC104823386	Brassicales
Tarenaya hassleriana	Cleomaceae	Tarenaya_hassleriana_transcription_factor_MYB1R1_like_LOC104808319	N	XM_010533996.1	Gene bank	Tarenaya_hassleriana_transcription_factor_MYB1R1_like_LOC104808319	Brassicales
Tarenaya hassleriana	Cleomaceae	Tarenaya_hassleriana_transcription_factor_MYB1R1_like_LOC104809231	N	XM_010535133.1	Gene bank	Tarenaya_hassleriana_transcription_factor_MYB1R1_like_LOC104809231	Brassicales
Tarenaya hassleriana	Cleomaceae	Tarenaya_hassleriana_transcription_factor_MYB1R1_like_LOC104813861_variant1	N	XM_010541644.1	Gene bank	Tarenaya_hassleriana_transcription_factor_MYB1R1_like_LOC104813861_variant1	Brassicales
Tarenaya hassleriana	Cleomaceae	Tarenaya_hassleriana_transcription_factor_MYB1R1_like_LOC104822074_variant1	N	XM_010553167.1	Gene bank	Tarenaya_hassleriana_transcription_factor_MYB1R1_like_LOC104822074_variant1	Brassicales
Tarenaya hassleriana	Cleomaceae	Tarenaya_hassleriana_uncharacterized_LOC104798365	N	XM_010520416.1	Gene bank	Tarenaya_hassleriana_uncharacterized_LOC104798365	Brassicales
Tarenaya hassleriana	Cleomaceae	Tarenaya_hassleriana_DIV3	Y RR1A	XM_010554579.1	Gene bank	Tarenaya_hassleriana_transcription_factor_DIVARICATA_like_LOC104823151	Brassicales
Tarenaya hassleriana	Cleomaceae	Tarenaya_hassleriana_DIV2	Y RR1B	XM_010547974.1	Gene bank	Tarenaya_hassleriana_transcription_factor_DIVARICATA_like_LOC104818399	Brassicales
Tarenaya hassleriana	Cleomaceae	Tarenaya_hassleriana_DIV1	Y RR2B/DIV2	XM_010545445.1	Gene bank	Tarenaya_hassleriana_transcription_factor_DIVARICATA_like_LOC104816560	Brassicales
Theobroma cacao	Malvaceae	Theobroma_cacao_Duplicated_homeodomain_like_superfamily_protein_isoform_2_TCM_015926	N	XM_007039713.1	Gene bank	Theobroma_cacao_Duplicated_homeodomain_like_superfamily_protein_isoform_2_TCM_015926	Malvales
Theobroma cacao	Malvaceae	Theobroma_cacao_Duplicated_homeodomain_like_superfamily_protein_TCM_012262	N	XM_007036376.1	Gene bank	Theobroma_cacao_Duplicated_homeodomain_like_superfamily_protein_TCM_012262	Malvales
Theobroma cacao	Malvaceae	Theobroma_cacao_Thecc1EG014838	N	Thecc1EG014838	phytozome	Theobroma_cacao_Thecc1EG014838	Malvales
Theobroma cacao	Malvaceae	Theobroma_cacao_Thecc1EG015926	N	Thecc1EG015926	phytozome	Theobroma_cacao_Thecc1EG015926	Malvales
Theobroma cacao	Malvaceae	Theobroma_cacao_Thecc1EG021750	N	Thecc1EG021750	phytozome	Theobroma_cacao_Thecc1EG021750	Malvales
Theobroma cacao	Malvaceae	Theobroma_cacao_Thecc1EG037276	N	Thecc1EG037276	phytozome	Theobroma_cacao_Thecc1EG037276	Malvales
Theobroma cacao	Malvaceae	Theobroma_cacao_Thecc1EG037687	N	Thecc1EG037687	phytozome	Theobroma_cacao_Thecc1EG037687	Malvales
Theobroma cacao	Malvaceae	Theobroma_cacao_Thecc1EG041362	N	Thecc1EG041362	phytozome	Theobroma_cacao_Thecc1EG041362	Malvales
Theobroma cacao	Malvaceae	Theobroma_cacao_Thecc1EG041672	N	Thecc1EG041672	phytozome	Theobroma_cacao_Thecc1EG041672	Malvales
Theobroma cacao	Malvaceae	Theobroma_cacao_Thecc1EG042604	N	Thecc1EG042604	phytozome	Theobroma_cacao_Thecc1EG042604	Malvales
Theobroma cacao	Malvaceae	Theobroma_cacao_DIV	Y RR1A	Thecc1EG041160	Gene bank	Theobroma_cacao_Thecc1EG041160	Malvales
Torenia fournieri	Linderniaceae	Torenia_fournieri_TfDIV2_mRNA_for_DIVARICATA_like_transcription_factor	N	LC090632.1	Gene bank	Torenia_fournieri_TfDIV2_mRNA_for_DIVARICATA_like_transcription_factor	Lamiales
Torenia fournieri	Linderniaceae	Torenia_fournieri_TfDIV3_mRNA_for_MYB_like_transcription_factor	N	LC102289.1	Gene bank	Torenia_fournieri_TfDIV3_mRNA_for_MYB_like_transcription_factor	Lamiales
Torenia fournieri	Linderniaceae	Torenia_fournieri_TfDIV5_mRNA_for_MYB_like_transcription_factor	N	LC102291.1	Gene bank	Torenia_fournieri_TfDIV5_mRNA_for_MYB_like_transcription_factor	Lamiales
Torenia fournieri	Linderniaceae	Torenia_fournieri_TTfDIV1_mRNA_for_DIVARICATA_like_transcription_factor	N	LC090631.1	Gene bank	Torenia_fournieri_TTfDIV1_mRNA_for_DIVARICATA_like_transcription_factor	Lamiales
Triplostegia glandulifera	Dipsacaceae	Triplostegia_glandulifera_DIV1	Y RR2A/DIV1	FJ805358	Gene bank	Triplostegia_glandulifera_FJ805358	Dipsacales
Triplostegia glandulifera	Dipsacaceae	Triplostegia_glandulifera_DIV2	Y RR2A/DIV1	FJ805359	Gene bank	Triplostegia_glandulifera_FJ805359	Dipsacales
Triplostegia glandulifera	Dipsacaceae	Triplostegia_glandulifera_DIV3	Y RR2B/DIV2	FJ805360	Gene bank	Triplostegia_glandulifera_FJ805360	Dipsacales
Triplostegia glandulifera	Dipsacaceae	Triplostegia_glandulifera_DIV4	Y RR2C/DIV3	FJ805361	Gene bank	Triplostegia_glandulifera_FJ805361	Dipsacales
Valerianella eriocarpa	Caprifoliaceae	Valerianella_eriocarpa_DIV1	Y RR2A/DIV1	FJ805362	Gene bank	Valerianella_eriocarpa_FJ805362	Dipsacales
Valerianella eriocarpa	Caprifoliaceae	Valerianella_eriocarpa_DIV3	Y RR2A/DIV1	FJ805362	Gene bank	Valerianella_eriocarpa_FJ805362	Dipsacales
Valerianella eriocarpa	Caprifoliaceae	Valerianella_eriocarpa_DIV2	Y RR2B/DIV2	FJ805363	Gene bank	Valerianella_eriocarpa_FJ805363	Dipsacales
Valerianella eriocarpa	Caprifoliaceae	Valerianella_eriocarpa_DIV4	Y RR2B/DIV2	FJ805363	Gene bank	Valerianella_eriocarpa_FJ805362	Dipsacales
Valerianella locusta	Caprifoliaceae	Valerianella_locusta_DIV1	Y RR2A/DIV1	FJ805364	Gene bank	Valerianella_locusta_FJ805364	Dipsacales
Valerianella locusta	Caprifoliaceae	Valerianella_locusta_DIV2	Y RR2A/DIV1	FJ805365	Gene bank	Valerianella_locusta_FJ805365	Dipsacales
Valerianella locusta	Caprifoliaceae	Valerianella_locusta_DIV4	Y RR2A/DIV1	FJ805364	Gene bank	Valerianella_locusta_FJ805364	Dipsacales
Valerianella locusta	Caprifoliaceae	Valerianella_locusta_DIV5	Y RR2A/DIV1	FJ805366	Gene bank	Valerianella_locusta_FJ805366	Dipsacales
Valerianella locusta	Caprifoliaceae	Valerianella_locusta_DIV6	Y RR2B/DIV2	FJ805366.1	Gene bank	Valerianella_locusta_DIV2A_protein	Dipsacales
Valerianella locusta	Caprifoliaceae	Valerianella_locusta_DIV6	Y RR2B/DIV2	FJ805366.1	Gene bank	Valerianella_locusta_DIV2A_protein	Dipsacales
Valerianella locusta	Caprifoliaceae	Valerianella_locusta_DIV7	Y RR2C/DIV3	FJ805367	Gene bank	Valerianella_locusta_FJ805367	Dipsacales
Valerianella locusta	Caprifoliaceae	Valerianella_locusta_DIV8	Y RR2C/DIV3	FJ805368	Gene bank	Valerianella_locusta_FJ805368	Dipsacales
Valerianella officinalis	Caprifoliaceae	Valeriana_officinalis_DIV1	Y RR2B/DIV2	FJ805369	Gene bank	Valeriana_officinalis_FJ805369	Dipsacales
Valerianella officinalis	Caprifoliaceae	Valeriana_officinalis_DIV2	Y RR2C/DIV3	FJ805370	Gene bank	Valeriana_officinalis_FJ805370	Dipsacales
Valerianella officinalis	Caprifoliaceae	Valeriana_officinalis_DIV3	Y RR2C/DIV3	FJ805371	Gene bank	Valeriana_officinalis_FJ805371	Dipsacales
Viburnum davidiI	Adoxaceae	Viburnum_davidii_DIV1	Y RR2A/DIV1	FJ805283	Gene bank	Viburnum_davidii_FJ805283	Dipsacales
Viburnum davidiI	Adoxaceae	Viburnum_davidii_DIV2	Y RR2C/DIV3	FJ805284	Gene bank	Viburnum_davidii_FJ805284	Dipsacales
Viburnum ellipticum	Adoxaceae	Viburnum_ellipticum_DIV1	Y RR2A/DIV1	FJ805286	Gene bank	Viburnum_ellipticum_FJ805286	Dipsacales
Viburnum ellipticum	Adoxaceae	Viburnum_ellipticum_DIV2	Y RR2C/DIV3	FJ805287	Gene bank	Viburnum_ellipticum_FJ805287	Dipsacales
Viburnum jucundum	Adoxaceae	Viburnum_jucundum_DIV1	Y RR2A/DIV1	FJ805288	Gene bank	Viburnum_jucundum_FJ805288	Dipsacales
Viburnum jucundum	Adoxaceae	Viburnum_jucundum_DIV2	Y RR2A/DIV1	FJ805289	Gene bank	Viburnum_jucundum_FJ805289	Dipsacales
Viburnum jucundum	Adoxaceae	Viburnum_jucundum_DIV3	Y RR2A/DIV1	FJ805290	Gene bank	Viburnum_jucundum_FJ805290	Dipsacales
Viburnum jucundum	Adoxaceae	Viburnum_jucundum_DIV4	Y RR2C/DIV3	FJ805291	Gene bank	Viburnum_jucundum_FJ805291	Dipsacales
Viburnum prunifolium	Adoxaceae	Viburnum_prunifolium_DIV1	Y RR2A/DIV1	FJ805292	Gene bank	Viburnum_prunifolium_FJ805292	Dipsacales
Viburnum prunifolium	Adoxaceae	Viburnum_prunifolium_DIV2	Y RR2A/DIV1	FJ805293	Gene bank	Viburnum_prunifolium_FJ805293	Dipsacales
Viburnum prunifolium	Adoxaceae	Viburnum_prunifolium_DIV3	Y RR2C/DIV3	FJ805294	Gene bank	Viburnum_prunifolium_FJ805294	Dipsacales
Vigna radiata	Fabaceae	Vigna_radiata_var_radiata_myb_like protein_J_LOC106769840	N	XM_014655620.1	Gene bank	Vigna_radiata_var_radiata_myb_like protein_J_LOC106769840	Fabales
Vigna radiata	Fabaceae	Vigna_radiata_var_radiata_myb_like protein_J_LOC106774767	N	XM_014661805.1	Gene bank	Vigna_radiata_var_radiata_myb_like protein_J_LOC106774767	Fabales
Vigna radiata	Fabaceae	Vigna_radiata_var_radiata_transcription_factor_DIVARICATA_like_LOC106777663_varian1	N	XM_014665342.1	Gene bank	Vigna_radiata_var_radiata_transcription_factor_DIVARICATA_like_LOC106777663_varian1	Fabales
Vigna radiata	Fabaceae	Vigna_radiata_var_radiata_transcription_factor_DIVARICATA_LOC106757231	N	XM_014639857.1	Gene bank	Vigna_radiata_var_radiata_transcription_factor_DIVARICATA_LOC106757231	Fabales
Vigna radiata	Fabaceae	Vigna_radiata_var_radiata_transcription_factor_DIVARICATA_LOC106765297_variant	N	XM_014649871.1	Gene bank	Vigna_radiata_var_radiata_transcription_factor_DIVARICATA_LOC106765297_variant	Fabales
Vigna radiata	Fabaceae	Vigna_radiata_var_radiata_transcription_factor_DIVARICATA_LOC106765299	N	XM_014649873.1	Gene bank	Vigna_radiata_var_radiata_transcription_factor_DIVARICATA_LOC106765299	Fabales
Vigna radiata	Fabaceae	Vigna_radiata_var_radiata_transcription_factor_DIVARICATA_LOC106766855	N	XM_014651624.1	Gene bank	Vigna_radiata_var_radiata_transcription_factor_DIVARICATA_LOC106766855	Fabales
Vigna radiata	Fabaceae	Vigna_radiata_var_radiata_transcription_factor_DIVARICATA_LOC106776090	N	XM_014663412.1	Gene bank	Vigna_radiata_var_radiata_transcription_factor_DIVARICATA_LOC106776090	Fabales
Vigna radiata	Fabaceae	Vigna_radiata_var_radiata_transcription_factor_MYB1R1_LOC106753262	N	XM_014635051.1	Gene bank	Vigna_radiata_var_radiata_transcription_factor_MYB1R1_LOC106753262	Fabales
Vigna radiata	Fabaceae	Vigna_radiata_var_radiata_transcription_factor_MYB1R1_LOC106759549_variant1	N	XM_014642767.1	Gene bank	Vigna_radiata_var_radiata_transcription_factor_MYB1R1_LOC106759549_variant1	Fabales
Vigna radiata	Fabaceae	Vigna_radiata_var_radiata_transcription_factor_MYB1R1_LOC106767245_variant1	N	XM_014652093.1	Gene bank	Vigna_radiata_var_radiata_transcription_factor_MYB1R1_LOC106767245_variant1	Fabales
Vigna radiata	Fabaceae	Vigna_radiata_var_radiata_transcription_factor_MYB1R1_LOC106767808	N	XM_014652758.1	Gene bank	Vigna_radiata_var_radiata_transcription_factor_MYB1R1_LOC106767808	Fabales
Vitis vinifera	Vitaceae	Vitis_vinifera_GSVIVG01005816001	N	GSVIVG01005816001	phytozome	Vitis_vinifera_GSVIVG01005816001	Vitales
Vitis vinifera	Vitaceae	Vitis_vinifera_GSVIVG01007843001	N	GSVIVG01007843001	phytozome	Vitis_vinifera_GSVIVG01007843001	Vitales
Vitis vinifera	Vitaceae	Vitis_vinifera_GSVIVG01008241001	N	GSVIVG01008241001	phytozome	Vitis_vinifera_GSVIVG01008241001	Vitales
Vitis vinifera	Vitaceae	Vitis_vinifera_GSVIVG01016370001	N	GSVIVG01016370001	phytozome	Vitis_vinifera_GSVIVG01016370001	Vitales
Vitis vinifera	Vitaceae	Vitis_vinifera_GSVIVG01016996001	N	GSVIVG01016996001	phytozome	Vitis_vinifera_GSVIVG01016996001	Vitales
Vitis vinifera	Vitaceae	Vitis_vinifera_GSVIVG01024794001	N	GSVIVG01024794001	phytozome	Vitis_vinifera_GSVIVG01024794001	Vitales
Vitis vinifera	Vitaceae	Vitis_vinifera_DIV1	Y RR1A	GSVIVG01014756001	phytozome	Vitis_vinifera_GSVIVG01014756001	Vitales
Vitis vinifera	Vitaceae	Vitis_vinifera_DIV3	Y RR1A	GSVIVG01036090001	phytozome	Vitis_vinifera_GSVIVG01036090001	Vitales
Vitis vinifera	Vitaceae	Vitis_vinifera_DIV2	Y RR2C/DIV3	GSVIVG01034001001	phytozome	Vitis_vinifera_GSVIVG01034001001	Vitales
Weigela hortensis	Caprifoliaceae	Weigela_hortensis_DIV1	Y RR2A/DIV1	FJ805372	Gene bank	Weigela_hortensis_FJ805372	Dipsacales
Weigela hortensis	Caprifoliaceae	Weigela_hortensis_DIV2	Y RR2A/DIV1	FJ805373	Gene bank	Weigela_hortensis_FJ805373	Dipsacales
Weigela hortensis	Caprifoliaceae	Weigela_hortensis_DIV3	Y RR2B/DIV2	FJ805374	Gene bank	Weigela_hortensis_FJ805374	Dipsacales
Weigela hortensis	Caprifoliaceae	Weigela_hortensis_DIV4	Y RR2C/DIV3	FJ805375	Gene bank	Weigela_hortensis_FJ805375	Dipsacales
Ziziphus jujuba	Rhamnaceae	Ziziphus_jujuba_transcription_factor_DIVARICATA_LOC107421964_variant1	N	XM_016031332.1	Gene bank	Ziziphus_jujuba_transcription_factor_DIVARICATA_LOC107421964_variant1	Rosales
Ziziphus jujuba	Rhamnaceae	Ziziphus_jujuba_uncharacterized_LOC107414100	N	XM_016022197.1	Gene bank	Ziziphus_jujuba_uncharacterized_LOC107414100	Rosales
Ziziphus jujuba	Rhamnaceae	Ziziphus_jujuba_uncharacterized_LOC107420077	N	XM_016028942.1	Gene bank	Ziziphus_jujuba_uncharacterized_LOC107420077	Rosales
Ziziphus jujuba	Rhamnaceae	Ziziphus_jujuba_uncharacterized_LOC107435329	N	XM_016046912.1	Gene bank	Ziziphus_jujuba_uncharacterized_LOC107435329	Rosales
Ziziphus jujuba	Rhamnaceae	Ziziphus_jujuba_uncharacterized_LOC107435334	N	XM_016046918.1	Gene bank	Ziziphus_jujuba_uncharacterized_LOC107435334	Rosales
Ziziphus jujuba	Rhamnaceae	Ziziphus_jujuba_DIV2	Y RR1C	XM_016027544.1	Gene bank	Ziziphus_jujuba_transcription_factor_DIVARICATA_LOC107418859	Rosales
Ziziphus jujuba	Rhamnaceae	Ziziphus_jujuba_DIV3	Y RR2A/DIV1	XM_016041463.1	Gene bank	Ziziphus_jujuba_transcription_factor_DIVARICATA_LOC107430601	Rosales
Ziziphus jujuba	Rhamnaceae	Ziziphus_jujuba_DIV1	Y RR2C/DIV3	XM_016015195.1	Gene bank	Ziziphus_jujuba_transcription_factor_DIVARICATA_like_LOC107407869	Rosales
